# Supplementary material for: Increased tolerance to humans among disturbed wildlife
Source: Nat Commun. 2015 Nov 16;6:8877. doi: 10.1038/ncomms9877 (PMC4660219; doi:10.1038/ncomms9877)
Supplement: Supplementary Data 1 — Complete data set [file ncomms9877-s2.xlsx]

## Sheet: data
Ref	Source	Taxa	Species	Family	Starting distance (m)	Hedges' g	Hedges' g variance	N	log10 Body Mass	Migration	Habitat openness	Diet	Foraging habit	Group size	Clutch size	Habitats contrasted
4	Bateman & Fleming 2011	bird	Bostrychia_hagedash	Threskiornithidae	20-25	-0.8534	0.065	72	3.10106	0	0	carniv	1	1	2.5	low vs. high in urbanised areas
7	Rodriguez-Prieto et al. 2009	bird	Turdus_merula	Turdidae	variable, but statistically controled	-1.8025	0.0288	194	1.97772	1	0	omniv	1	2	3.5	low vs. high in urbanised areas
14	St Clair et al. 2010	bird	Charadrius_falklandicus	Charadriidae	100	-0.9006	0.0335	130	1.82607	1	0	carniv	1	1	3	low vs. high in islands
14	St Clair et al. 2010	bird	Charadrius_falklandicus	Charadriidae	100	-0.8506	0.4233	8	1.82607	1	0	carniv	1	1	3	low vs. high in islands
15	Valcarcel & Fernández-Juricic 2009	bird	Carpodacus_mexicanus	Fringillidae	variable, but statistically controled	1.5779	0.1066	48	1.34733	0	0	herbiv	1	2	5	natural vs. urban
16	Martínez-Abraín et al. 2008	bird	Larus_michahellis	Laridae	not recorded	-0.8864	0.2234	18	3.0607	1	0	omniv	1	2	2.5	low vs. high in reserve
17	Ge et al. 2011	bird	Montifringilla_blanfordi	Passeridae	not recorded or not reported	-1.3528	0.0867	75	1.60206	0	0	omniv	1	1	4	suburban vs. urban
17	Ge et al. 2011	bird	Montifringilla_ruficollis	Passeridae	not recorded or not reported	-1.9919	0.0627	115	1.40654	0	0	omniv	1	2	4.5	suburban vs. urban
17	Ge et al. 2011	bird	Montifringilla_taczanowskii	Passeridae	not recorded or not reported	-1.1021	0.9994	29	1.51188	0	0	omniv	1	1	4	suburban vs. urban
20	Ikuta & Blumstein 2003	bird	Casmerodius_albus	Ardeidae	variable, but marginal means were calculated	-1.7949	0.1595	34	3.07918	1	0	herbiv	1	1	4	low vs. high in reserve
20	Ikuta & Blumstein 2003	bird	Casmerodius_albus	Ardeidae	variable, but marginal means were calculated	-1.5799	0.1349	38	3.07918	1	0	herbiv	1	1	4	low vs. high in reserve
20	Ikuta & Blumstein 2003	bird	Ardea_herodias	Ardeidae	variable, but marginal means were calculated	-2.418	0.2668	25	3.42959	1	0	omniv	1	1	4.5	low vs. high in reserve
20	Ikuta & Blumstein 2003	bird	Ardea_herodias	Ardeidae	variable, but marginal means were calculated	-1.9389	0.1705	35	3.42959	1	0	omniv	1	1	4.5	low vs. high in reserve
20	Ikuta & Blumstein 2003	bird	Calidris_mauri	Scolopacidae	variable, but marginal means were calculated	-1.4527	0.2262	21	1.47712	0	0	carniv	1	3	4	low vs. high in reserve
20	Ikuta & Blumstein 2003	bird	Calidris_minutilla	Scolopacidae	variable, but marginal means were calculated	-4.0973	0.5678	38	1.39794	1	0	carniv	1	2	4	low vs. high in reserve
20	Ikuta & Blumstein 2003	bird	Catoptrophorus_semipalmatus	Scolopacidae	variable, but marginal means were calculated	-1.2543	0.0871	57	2.43775	0	0	carniv	1	2	4	low vs. high in reserve
20	Ikuta & Blumstein 2003	bird	Catoptrophorus_semipalmatus	Scolopacidae	variable, but marginal means were calculated	-0.7971	0.0937	52	2.43775	0	0	carniv	1	2	4	low vs. high in reserve
20	Ikuta & Blumstein 2003	bird	Egretta_thula	Ardeidae	variable, but marginal means were calculated	-5.0938	0.5092	38	2.58263	0	0	omniv	1	2	2.5	low vs. high in reserve
20	Ikuta & Blumstein 2003	bird	Egretta_thula	Ardeidae	variable, but marginal means were calculated	-2.3973	0.1706	44	2.58263	0	0	omniv	1	2	2.5	low vs. high in reserve
20	Ikuta & Blumstein 2003	bird	Himantopus_mexicanus	Recurvirostridae	variable, but marginal means were calculated	-1.3929	0.0699	70	2.26834	0	0	carniv	1	2	4	low vs. high in reserve
20	Ikuta & Blumstein 2003	bird	Himantopus_mexicanus	Recurvirostridae	variable, but marginal means were calculated	-1.6602	0.3	41	2.26834	0	0	carniv	1	2	4	low vs. high in reserve
20	Ikuta & Blumstein 2003	bird	Larus_delawarensis	Laridae	variable, but marginal means were calculated	-3.0426	0.5862	14	2.69461	1	0	omniv	1	2	3	low vs. high in reserve
20	Ikuta & Blumstein 2003	bird	Pluvialis_squatarola	Charadriidae	variable, but marginal means were calculated	-1.0015	0.1991	42	2.3927	1	0	carniv	1	2	4	low vs. high in reserve
20	Ikuta & Blumstein 2003	bird	Tringa_melanoleuca	Scolopacidae	variable, but marginal means were calculated	-1.2978	0.4241	10	2.23805	1	0	carniv	1	2	4	low vs. high in reserve
21	Cooke 1980	bird	Carduelis_carduelis	Fringillidae	not recorded or not reported	-1.4604	0.5821	15	1.22401	1	0	herbiv	1	2	5	rural vs. suburban
21	Cooke 1980	bird	Carduelis_chloris	Fringillidae	not recorded or not reported	-1.6771	0.2065	26	1.40654	0	1	herbiv	1	2	5	rural vs. suburban
21	Cooke 1980	bird	Corvus_monedula	Corvidae	not recorded or not reported	-0.6095	0.347	51	2.30211	0	0	omniv	1	2	4	rural vs. suburban
21	Cooke 1980	bird	Erithacus_rubecula	Muscicapidae	not recorded or not reported	-0.6953	0.0867	49	1.29003	1	1	omniv	1	1	5.5	rural vs. suburban
21	Cooke 1980	bird	Fringilla_coelebs	Fringillidae	not recorded or not reported	-0.5144	0.0761	62	1.36173	1	1	omniv	1	2	4.5	rural vs. suburban
21	Cooke 1980	bird	Motacilla_alba	Motacillidae	not recorded or not reported	-0.1031	0.3722	14	1.34242	1	0	carniv	1	1	5	rural vs. suburban
21	Cooke 1980	bird	Parus_caeruleus	Paridae	not recorded or not reported	0.2286	0.079	51	1.04532	0	1	omniv	0	2	10	rural vs. suburban
21	Cooke 1980	bird	Parus_major	Paridae	not recorded or not reported	-0.1019	0.1397	27	1.23045	0	1	omniv	1	2	8.5	rural vs. suburban
21	Cooke 1980	bird	Passer_domesticus	Passeridae	not recorded or not reported	-1.4299	0.0221	324	1.46982	0	0	herbiv	1	2	3.5	rural vs. suburban
21	Cooke 1980	bird	Prunella_modularis	Prunellidae	not recorded or not reported	-1.1345	0.0623	74	1.29003	1	1	carniv	1	1	4.5	rural vs. suburban
21	Cooke 1980	bird	Sturnus_vulgaris	Sturnidae	not recorded or not reported	-1.4472	0.0482	112	1.8893	1	0	omniv	1	2	5	rural vs. suburban
21	Cooke 1980	bird	Sylvia_communis	Sylviidae	not recorded or not reported	-2.0307	0.219	30	1.19033	1	0	omniv	0	1	4.5	rural vs. suburban
21	Cooke 1980	bird	Turdus_merula	Turdidae	not recorded or not reported	-0.7672	0.0202	247	1.97772	1	0	omniv	1	2	3.5	rural vs. suburban
21	Cooke 1980	bird	Turdus_philomelos	Turdidae	not recorded or not reported	-2.2194	0.0886	72	1.89487	1	1	omniv	1	2	4	rural vs. suburban
22	Burger & Gochfeld 1981	bird	Larus_argentatus	Laridae	not recorded or not reported	-1.4731	0.1424	35	3.04532	1	0	omniv	1	3	2.5	low vs. high in islands
24	Lord et al. 2001	bird	Charadrius_obscurus	Charadriidae	200	-1.5127	0.2025	30	2.18611	0	0	carniv	1	1	3	low vs. high in recreational nature
25	Keller 1989	bird	Podiceps_cristatus	Podicipedidae	not recorded or not reported	-0.72	0.0454	99	3.01828	1	0	carniv	1	2	4	low vs. high in recreational nature
26	Stalmaster & Newman 1978	bird	Haliaeetus_leucocephalus	Accipitridae	not recorded or not reported	-1.2331	0.0793	70	3.64345	1	0	omniv	0	1	2	low vs. high in recreational nature
26	Stalmaster & Newman 1978	bird	Haliaeetus_leucocephalus	Accipitridae	not recorded or not reported	-0.8638	0.0465	112	3.64345	1	0	omniv	0	1	2	low vs. high in recreational nature
26	Stalmaster & Newman 1978	bird	Haliaeetus_leucocephalus	Accipitridae	not recorded or not reported	-1.065	0.1852	28	3.64345	1	0	omniv	0	1	2	low vs. high in recreational nature
32	Burger & Gochfeld 1983	bird	Larus_argentatus	Laridae	not recorded or not reported	0.1214	0.1009	62	3.04532	1	0	omniv	1	3	2.5	low vs. high in islands
32	Burger & Gochfeld 1983	bird	Larus_marinus	Laridae	not recorded or not reported	-1.3708	0.3943	24	3.26799	1	0	omniv	1	2	3	low vs. high in islands
34	Glover et al. 2011	bird	Arenaria_interpres	Scolopacidae	variable	-0.3271	0.4889	6	2.13672	1	0	carniv	1	3	3	low vs. high in recreational nature
34	Glover et al. 2011	bird	Calidris_acuminata	Scolopacidae	variable	-0.3777	0.072	69	1.92169	1	0	omniv	1	3	4	low vs. high in recreational nature
34	Glover et al. 2011	bird	Calidris_ferruginea	Scolopacidae	variable	0.2816	0.1125	35	1.9058	1	0	carniv	1	3	4	low vs. high in recreational nature
34	Glover et al. 2011	bird	Calidris_ruficollis	Scolopacidae	variable	-0.0345	0.1274	60	1.53782	1	0	carniv	1	2	4	low vs. high in recreational nature
34	Glover et al. 2011	bird	Charadrius_ruficapillus	Charadriidae	variable	-0.0531	0.0549	74	1.60746	0	0	omniv	1	2	2	low vs. high in recreational nature
34	Glover et al. 2011	bird	Elseyornis_melanops	Charadriidae	variable	-1.3291	0.2647	17	1.53782	0	0	carniv	1	1	3	low vs. high in recreational nature
34	Glover et al. 2011	bird	Gallinago_hardwickii	Scolopacidae	variable	-0.0925	0.1304	52	2.26951	1	0	carniv	1	2	4	low vs. high in recreational nature
34	Glover et al. 2011	bird	Haematopus_fuliginosus	Haematopodidae	variable	0.4554	0.3732	16	2.82086	0	0	carniv	1	2	2	low vs. high in recreational nature
34	Glover et al. 2011	bird	Haematopus_longirostris	Haematopodidae	variable	0.1632	0.0637	62	2.82478	0	0	carniv	1	3	2	low vs. high in recreational nature
34	Glover et al. 2011	bird	Himantopus_himantopus	Recurvirostridae	variable	-0.8736	0.2025	20	2.26834	0	0	carniv	1	2	4	low vs. high in recreational nature
34	Glover et al. 2011	bird	Numenius_madagascariensis	Scolopacidae	variable	0.1836	0.2804	24	2.93952	1	0	carniv	1	3	4	low vs. high in recreational nature
34	Glover et al. 2011	bird	Tringa_nebularia	Scolopacidae	variable	-1.0622	0.2459	17	2.31702	1	0	carniv	1	3	4	low vs. high in recreational nature
34	Glover et al. 2011	bird	Tringa_stagnatilis	Scolopacidae	variable	-0.3388	0.1582	25	1.91116	1	0	carniv	1	3	4	low vs. high in recreational nature
34	Glover et al. 2011	bird	Vanellus_miles	Charadriidae	variable	-1.6865	0.0966	55	2.52504	0	0	carniv	1	1	4	low vs. high in recreational nature
37	Møller 2010	bird	Aegithalos_caudatus	Aegithalidae	30	1.3605	0.2671	17	0.919078	0	1	carniv	0	2	10	rural vs. urban
37	Møller 2010	bird	Anas_platyrhynchos	Anatidae	30	-1.2252	0.0539	89	3.12548	1	0	omniv	1	3	11	rural vs. urban
37	Møller 2010	bird	Anthus_spinoletta	Motacillidae	30	-1.8439	0.278	24	1.31911	1	0	omniv	1	1	5	rural vs. urban
37	Møller 2010	bird	Ardea_cinerea	Ardeidae	30	-1.1394	0.319	14	3.18921	1	0	omniv	1	3	5	rural vs. urban
37	Møller 2010	bird	Carduelis_carduelis	Fringillidae	30	-1.4341	0.4199	18	1.22401	1	0	herbiv	1	2	5	rural vs. urban
37	Møller 2010	bird	Carduelis_chloris	Fringillidae	30	-0.441	0.0865	64	1.40654	0	1	herbiv	1	2	5	rural vs. urban
37	Møller 2010	bird	Certhia_brachydactyla	Certhiidae	30	0.0705	0.5111	11	0.966142	0	1	carniv	0	2	6	rural vs. urban
37	Møller 2010	bird	Columba_livia	Columbidae	30	-3.952	1.112	13	2.42732	0	0	omniv	1	2	2	rural vs. urban
37	Møller 2010	bird	Columba_palumbus	Columbidae	30	-1.0878	0.028	189	2.68753	1	1	herbiv	1	2	2	rural vs. urban
37	Møller 2010	bird	Corvus_corone	Corvidae	30	-0.8332	0.0511	101	2.6981	0	0	omniv	1	3	4	rural vs. urban
37	Møller 2010	bird	Corvus_frugilegus	Corvidae	30	-2.2681	0.1575	106	2.65128	0	0	omniv	1	2	4	rural vs. urban
37	Møller 2010	bird	Corvus_monedula	Corvidae	30	-2.5618	0.18	54	2.30211	0	0	omniv	1	2	4	rural vs. urban
37	Møller 2010	bird	Dendrocopos_major	Picidae	30	-0.805	0.4057	12	1.92428	0	1	omniv	0	1	6	rural vs. urban
37	Møller 2010	bird	Erithacus_rubecula	Muscicapidae	30	-0.2393	0.0493	82	1.29003	1	1	omniv	1	1	5.5	rural vs. urban
37	Møller 2010	bird	Fringilla_coelebs	Fringillidae	30	-0.6889	0.0429	129	1.36173	1	1	omniv	1	2	4.5	rural vs. urban
37	Møller 2010	bird	Gallinula_chloropus	Rallidae	30	-1.3002	0.1149	41	2.56937	0	0	omniv	1	2	9.5	rural vs. urban
37	Møller 2010	bird	Garrulus_glandarius	Corvidae	30	-0.964	0.1951	22	2.23045	0	1	omniv	0	1	6.5	rural vs. urban
37	Møller 2010	bird	Hippolais_icterina	Sylviidae	30	0.0665	0.2868	20	1.13033	1	1	carniv	0	1	4.5	rural vs. urban
37	Møller 2010	bird	Motacilla_alba	Motacillidae	30	-0.3804	0.2128	64	1.34242	1	0	carniv	1	1	5	rural vs. urban
37	Møller 2010	bird	Motacilla_cinerea	Motacillidae	30	-0.7566	0.1449	28	1.26717	1	0	carniv	1	1	5	rural vs. urban
37	Møller 2010	bird	Parus_caeruleus	Paridae	30	-0.3096	0.0527	79	1.04532	0	1	omniv	0	2	10	rural vs. urban
37	Møller 2010	bird	Parus_cristatus	Paridae	30	-0.2768	0.2533	18	1.10551	0	1	omniv	0	1	8	rural vs. urban
37	Møller 2010	bird	Parus_major	Paridae	30	-0.1287	0.0332	122	1.23045	0	1	omniv	1	2	8.5	rural vs. urban
37	Møller 2010	bird	Parus_palustris	Paridae	30	0.7421	0.2923	14	1.07737	0	1	omniv	1	1	7.5	rural vs. urban
37	Møller 2010	bird	Passer_domesticus	Passeridae	30	-1.0171	0.0493	138	1.46982	0	0	herbiv	1	2	3.5	rural vs. urban
37	Møller 2010	bird	Passer_montanus	Passeridae	30	-1.3325	0.1312	36	1.37107	0	0	herbiv	1	3	4.5	rural vs. urban
37	Møller 2010	bird	Phoenicurus_ochruros	Muscicapidae	30	-0.373	0.1909	24	1.20412	1	0	omniv	1	1	5	rural vs. urban
37	Møller 2010	bird	Phoenicurus_phoenicurus	Muscicapidae	30	-0.8359	0.4234	10	1.23045	1	0	omniv	0	1	6	rural vs. urban
37	Møller 2010	bird	Phylloscopus_collybita	Sylviidae	30	-0.531	0.1828	29	0.926857	1	1	omniv	0	1	5.5	rural vs. urban
37	Møller 2010	bird	Phylloscopus_trochilus	Sylviidae	30	-0.621	0.2621	70	1.01912	1	1	omniv	0	1	6	rural vs. urban
37	Møller 2010	bird	Pica_pica	Corvidae	30	-0.7461	0.0296	143	2.33445	0	0	omniv	1	1	6	rural vs. urban
37	Møller 2010	bird	Picus_viridis	Picidae	30	-0.1046	0.1495	27	2.2878	0	0	carniv	1	1	6.5	rural vs. urban
37	Møller 2010	bird	Prunella_modularis	Prunellidae	30	-0.3364	0.081	49	1.29003	1	1	carniv	1	1	4.5	rural vs. urban
37	Møller 2010	bird	Pyrrhula_pyrrhula	Fringillidae	30	-2.0101	0.3999	14	1.46982	1	1	herbiv	0	2	5	rural vs. urban
37	Møller 2010	bird	Regulus_regulus	Regulidae	30	-0.477	0.203	19	0.778151	1	1	carniv	0	2	9.5	rural vs. urban
37	Møller 2010	bird	Serinus_serinus	Fringillidae	30	-0.8178	0.0775	71	1.05115	1	1	herbiv	1	2	3.5	rural vs. urban
37	Møller 2010	bird	Sitta_europaea	Sittidae	30	1.2281	0.3392	13	1.35218	0	1	omniv	0	1	7	rural vs. urban
37	Møller 2010	bird	Streptopelia_decaocto	Columbidae	30	-4.0256	0.501	35	2.23805	0	0	herbiv	1	1	2	rural vs. urban
37	Møller 2010	bird	Sturnus_vulgaris	Sturnidae	30	-0.9068	0.0337	131	1.8893	1	0	omniv	1	2	5	rural vs. urban
37	Møller 2010	bird	Sylvia_atricapilla	Sylviidae	30	-0.3324	0.0979	49	1.29557	1	1	omniv	0	1	5	rural vs. urban
37	Møller 2010	bird	Sylvia_borin	Sylviidae	30	-0.0254	0.266	42	1.27875	1	1	omniv	0	2	4.5	rural vs. urban
37	Møller 2010	bird	Sylvia_communis	Sylviidae	30	-0.511	0.3404	90	1.19033	1	0	omniv	0	1	4.5	rural vs. urban
37	Møller 2010	bird	Troglodytes_troglodytes	Troglodytidae	30	-0.6266	0.0954	43	0.954243	0	1	carniv	0	1	6.5	rural vs. urban
37	Møller 2010	bird	Turdus_merula	Turdidae	30	-0.657	0.012	349	1.97772	1	0	omniv	1	2	3.5	rural vs. urban
37	Møller 2010	bird	Turdus_philomelos	Turdidae	30	-0.4797	0.0938	51	1.89487	1	1	omniv	1	2	4	rural vs. urban
37	Møller 2010	bird	Turdus_pilaris	Turdidae	30	-1.0786	0.2591	18	2.04532	1	0	omniv	1	1	5.5	rural vs. urban
37	Møller 2010	bird	Turdus_viscivorus	Turdidae	30	-2.2558	0.7906	9	2.11394	1	0	omniv	1	1	4	rural vs. urban
38	Møller 2013	bird	Alcedo_atthis	Alcedinidae	30	0.4422	0.4603	5	1.4624	1	1	carniv	0	1	6.5	inside vs. outside reserve
38	Møller 2013	bird	Anthus_hodgsoni	Motacillidae	30	5.2748	1.3803	16	1.33546	1	0	omniv	1	2	4	inside vs. outside reserve
38	Møller 2013	bird	Copsychus_saularis	Muscicapidae	30	1.4203	0.2682	91	1.54407	0	1	carniv	1	2	3.5	inside vs. outside reserve
38	Møller 2013	bird	Lanius_cristatus	Laniidae	30	-0.2374	0.4847	6	1.51188	1	0	carniv	1	1	5	inside vs. outside reserve
38	Møller 2013	bird	Lanius_schach	Laniidae	30	-0.3751	0.226	19	1.71181	0	0	carniv	1	1	5	inside vs. outside reserve
38	Møller 2013	bird	Motacilla_alba	Motacillidae	30	1.7813	0.7444	6	1.34242	1	0	carniv	1	1	5	inside vs. outside reserve
38	Møller 2013	bird	Motacilla_cinerea	Motacillidae	30	0.1199	0.505	8	1.26717	1	0	carniv	1	1	5	inside vs. outside reserve
38	Møller 2013	bird	Pycnonotus_sinensis	Pycnonotidae	30	-1.3965	0.2669	27	1.53403	0	0	omniv	0	1	3.5	inside vs. outside reserve
38	Møller 2013	bird	Saxicola_torquata	Muscicapidae	30	1.4566	0.5917	4	1.17609	1	0	carniv	0	1	5	inside vs. outside reserve
39	Webb & Blumstein 2005	bird	Larus_occidentalis	Laridae	variable, but marginal means were calculated	-0.1338	0.0848	46	2.99782	0	0	carniv	1	2	3	low vs. high in recreational nature
40	Blumstein et al. 2003	bird	Ardea_novaehollandiae	Ardeidae	variable, but marginal means were calculated	-0.5987	0.2536	20	2.72016	0	0	omniv	1	2	4	low vs. high in recreational nature
40	Blumstein et al. 2003	bird	Haematopus_longirostris	Haematopodidae	variable, but marginal means were calculated	-0.5291	0.2688	16	2.82478	0	0	carniv	1	3	2	low vs. high in recreational nature
40	Blumstein et al. 2003	bird	Larus_novaehollandiae	Laridae	variable, but marginal means were calculated	-1.6071	0.1015	79	2.4843	0	0	omniv	1	2	3	low vs. high in recreational nature
40	Blumstein et al. 2003	bird	Limosa_lapponica	Scolopacidae	variable, but marginal means were calculated	-1.2335	0.0642	96	2.64933	1	0	carniv	1	3	4	low vs. high in recreational nature
40	Blumstein et al. 2003	bird	Pelecanus_conspicillatus	Pelecanidae	variable, but marginal means were calculated	-1.2442	0.4416	9	3.73239	0	0	carniv	1	3	2	low vs. high in recreational nature
40	Blumstein et al. 2003	bird	Threskiornis_molucca	Threskiornithidae	variable, but marginal means were calculated	-0.2136	0.1791	23	3.29003	0	0	carniv	1	2	3	low vs. high in recreational nature
40	Blumstein et al. 2003	bird	Vanellus_miles	Charadriidae	variable, but marginal means were calculated	-0.6767	0.166	24	2.52504	0	0	carniv	1	1	4	low vs. high in recreational nature
41	Blumstein 2013	bird	Aphelocoma_californica	Corvidae	variable, but marginal means were calculated	0.3942	0.0743	98	1.92942	0	1	omniv	1	2	3	low vs. high in recreational nature
41	Blumstein 2013	bird	Callipepla_californica	Odontophoridae	variable, but marginal means were calculated	0.1452	0.2126	18	2.24551	0	0	herbiv	1	2	13	low vs. high in recreational nature
41	Blumstein 2013	bird	Calypte_anna	Trochilidae	variable, but marginal means were calculated	0.4384	0.2494	20	0.658011	1	0	herbiv	0	1	2	low vs. high in recreational nature
41	Blumstein 2013	bird	Carduelis_psaltria	Fringillidae	variable, but marginal means were calculated	-0.0451	0.193	34	0.989005	0	1	herbiv	1	2	3.5	low vs. high in recreational nature
41	Blumstein 2013	bird	Carduelis_tristis	Fringillidae	variable, but marginal means were calculated	1.4948	0.3536	18	1.0607	0	0	herbiv	1	3	4.5	low vs. high in recreational nature
41	Blumstein 2013	bird	Chamaea_fasciata	Timaliidae	variable, but marginal means were calculated	0.5773	0.0659	86	1.16137	0	1	omniv	0	2	3.5	low vs. high in recreational nature
41	Blumstein 2013	bird	Geothlypis_trichas	Parulidae	variable, but marginal means were calculated	0.2628	0.268	15	1.06258	0	1	carniv	1	1	4	low vs. high in recreational nature
41	Blumstein 2013	bird	Melospiza_melodia	Emberizidae	variable, but marginal means were calculated	-0.3405	0.1882	20	1.51121	0	0	omniv	1	2	4	low vs. high in recreational nature
41	Blumstein 2013	bird	Melozone_crissalis	Emberizidae	variable, but marginal means were calculated	0.1413	0.0154	302	1.72304	0	0	carniv	1	1	4	low vs. high in recreational nature
41	Blumstein 2013	bird	Pipilo_maculatus	Emberizidae	variable, but marginal means were calculated	-0.1397	0.1178	58	1.59988	0	1	omniv	1	1	3.5	low vs. high in recreational nature
41	Blumstein 2013	bird	Psaltriparus_minimus	Aegithalidae	variable, but marginal means were calculated	1.4024	0.2442	40	0.720159	0	1	carniv	0	2	6	low vs. high in recreational nature
41	Blumstein 2013	bird	Thryomanes_bewickii	Troglodytidae	variable, but marginal means were calculated	0.8513	0.1457	41	0.991226	0	1	carniv	1	1	6	low vs. high in recreational nature
41	Blumstein 2013	bird	Toxostoma_redivivum	Mimidae	variable, but marginal means were calculated	0.2381	0.1	52	1.92634	0	0	carniv	1	1	3.5	low vs. high in recreational nature
41	Blumstein 2013	bird	Zenaida_macroura	Columbidae	variable, but marginal means were calculated	0.9447	0.2925	27	2.11561	0	0	herbiv	1	1	2	low vs. high in recreational nature
42	Hayley Glover & Michael Weston Unpublished data	bird	Charadrius_bicinctus	Charadriidae	variable	-0.374	0.4237	7	1.78888	1	0	carniv	1	2	3	low vs. high in recreational nature
42	Hayley Glover & Michael Weston Unpublished data	bird	Erythrogonys_cinctus	Charadriidae	variable	0.0347	0.3264	10	1.74819	0	0	omniv	1	3	4	low vs. high in recreational nature
43	Fernández-Juricic et al. 2009	bird	Passerculus_sandwichensis	Emberizidae	variable	-0.1966	0.0359	115	1.35698	1	0	carniv	1	2	4.5	low vs. high in recreational nature
43	Fernández-Juricic et al. 2009	bird	Passerculus_sandwichensis	Emberizidae	variable	-1.1733	0.0581	80	1.35698	1	0	carniv	1	2	4.5	low vs. high in recreational nature
44	Carrete & Tella 2011	bird	Anumbius_annumbi	Furnariidae	15	-0.4226	0.9807	28	1.5563	0	0	omniv	1	1	4	rural vs. urban
44	Carrete & Tella 2011	bird	Athene_cunicularia	Strigidae	15	-0.8364	0.0397	119	2.26717	0	0	carniv	1	1	8.5	rural vs. urban
44	Carrete & Tella 2011	bird	Carduelis_magellanica	Fringillidae	15	-1.8597	0.221	25	1.12222	0	1	herbiv	0	2	3.5	rural vs. urban
44	Carrete & Tella 2011	bird	Colaptes_campestris	Picidae	15	-1.1912	0.0936	62	2.2266	0	0	carniv	1	1	4.5	rural vs. urban
44	Carrete & Tella 2011	bird	Colaptes_melanochloros	Picidae	15	-0.8615	0.1308	32	2.0607	0	1	carniv	1	1	4	rural vs. urban
44	Carrete & Tella 2011	bird	Columba_maculosa	Columbidae	15	-1.7368	0.1012	59	2.51388	0	0	herbiv	1	2	1.5	rural vs. urban
44	Carrete & Tella 2011	bird	Columba_picazuro	Columbidae	15	-1.8197	0.0724	77	2.60423	0	1	herbiv	1	2	1	rural vs. urban
44	Carrete & Tella 2011	bird	Columbina_picui	Columbidae	15	-1.6308	0.0533	100	1.716	0	0	herbiv	1	2	2	rural vs. urban
44	Carrete & Tella 2011	bird	Cyanoliseus_patagonus	Psittacidae	15	-0.9614	0.1155	50	2.44638	1	0	herbiv	1	2	3	rural vs. urban
44	Carrete & Tella 2011	bird	Falco_sparverius	Falconidae	15	-1.2764	0.1046	86	2.09517	0	0	carniv	0	1	5	rural vs. urban
44	Carrete & Tella 2011	bird	Furnarius_rufus	Furnariidae	15	-1.6567	0.0658	87	1.68124	0	0	carniv	1	1	3	rural vs. urban
44	Carrete & Tella 2011	bird	Guira_guira	Cuculidae	15	-1.2603	0.1453	42	2.15076	0	0	omniv	1	2	10	rural vs. urban
44	Carrete & Tella 2011	bird	Milvago_chimango	Falconidae	15	-1.3836	0.0272	185	2.47056	0	0	omniv	1	1	2.5	rural vs. urban
44	Carrete & Tella 2011	bird	Mimus_saturninus	Mimidae	15	-1.3234	0.0588	82	1.80618	0	0	omniv	1	1	3.5	rural vs. urban
44	Carrete & Tella 2011	bird	Molothrus_bonariensis	Icteridae	15	-1.0681	0.0692	66	1.70157	0	0	omniv	1	2	4	rural vs. urban
44	Carrete & Tella 2011	bird	Pyrocephalus_rubinus	Tyrannidae	15	-1.3343	0.1321	43	1.09691	0	0	carniv	0	1	2.5	rural vs. urban
44	Carrete & Tella 2011	bird	Tyrannus_melancholicus	Tyrannidae	15	-1.0297	0.1635	32	1.55991	1	0	carniv	0	1	2.5	rural vs. urban
44	Carrete & Tella 2011	bird	Tyrannus_savana	Tyrannidae	15	-1.0355	0.0761	83	1.44716	1	0	omniv	0	1	2.5	rural vs. urban
44	Carrete & Tella 2011	bird	Vanellus_chilensis	Charadriidae	15	-1.4156	0.0824	81	2.54716	0	0	carniv	1	1	4	rural vs. urban
44	Carrete & Tella 2011	bird	Xolmis_irupero	Tyrannidae	15	-1.6683	0.1749	30	1.45788	0	0	carniv	0	1	3.5	rural vs. urban
44	Carrete & Tella 2011	bird	Zenaida_auriculata	Columbidae	15	-1.518	0.0489	111	2.055	0	0	herbiv	1	1	2	rural vs. urban
44	Carrete & Tella 2011	bird	Zonotrichia_capensis	Emberizidae	15	-1.009	0.1013	48	1.3784	0	0	omniv	1	2	4	rural vs. urban
45	Evans et al. 2010	bird	Melospiza_melodia	Emberizidae	standardized among trials	-2.2105	0.2219	28	1.51121	0	0	omniv	1	2	4	rural vs. urban
45	Evans et al. 2010	bird	Melospiza_melodia	Emberizidae	standardized among trials	-2.7938	0.2252	35	1.51121	0	0	omniv	1	2	4	rural vs. urban
50	Carrete & Tella 2013	bird	Athene_cunicularia	Strigidae	not recorded or not reported	-1.9497	0.0195	338	2.26717	0	0	carniv	1	1	8.5	rural vs. urban
51	Xu et al. 2013	bird	Podoces_biddulphi	Corvidae	not recorded or not reported	-2.4852	0.2153	32	2.1383	0	0	omniv	1	2	3	low vs. high in urbanised areas
52	McGiffin et al. 2013	bird	Acridotheres_tristis	Sturnidae	variable	-2.9195	0.1023	80	2.05115	0	0	omniv	1	1	4.5	rural vs. urban
55	Kitchen et al. 2010	bird	Grallina_cyanoleuca	Grallinidae	variable, but statistically controled	-2.4147	0.1512	55	1.9588	0	0	carniv	1	1	3.5	rural vs. urban
55	Kitchen et al. 2010	bird	Grallina_cyanoleuca	Grallinidae	variable, but statistically controled	-0.5595	0.0376	109	1.9588	0	0	carniv	1	1	3.5	low vs. high in urbanised areas
56	Rollinson & Jones 2006	bird	Gymnorhina_tibicen	Artamidae	300	-1.3241	0.1105	43	2.47712	0	0	omniv	1	2	3.5	natural vs. urban
57	Metcalf et al. 2000	bird	Calyptorhynchus_latirostris	Cacatuidae	not recorded or not reported	-1.8657	0.1708	35	2.8293	1	1	herbiv	0	2	1.5	rural vs. urban
57	Metcalf et al. 2000	bird	Strepera_versicolor	Cracticidae	not recorded or not reported	-1.5719	0.0994	52	2.60206	0	1	omniv	1	1	2.5	rural vs. urban
59	Müllner et al. 2004	bird	Opisthocomus_hoazin	Opisthocomidae	not recorded or not reported	-1.4411	0.0881	56	2.90173	0	0	herbiv	0	2	2	low vs. high in recreational nature
60	Atwell et al. 2012	bird	Junco_hyemalis	Emberizidae	variable, but statistically controled	-2.1264	0.1147	54	1.29776	0	1	omniv	1	2	4	natural vs. urban
60	Atwell et al. 2012	bird	Junco_hyemalis	Emberizidae	variable, but statistically controled	-2.0636	0.2282	27	1.29776	0	1	omniv	1	2	4	natural vs. urban
61	Scales et al. 2011	bird	Melospiza_melodia	Emberizidae	20-25	-0.982	0.0988	44	1.51121	0	0	omniv	1	2	4	rural vs. urban
61	Scales et al. 2011	bird	Melospiza_melodia	Emberizidae	20-25	-0.8195	0.1307	35	1.51121	0	0	omniv	1	2	4	rural vs. urban
62	Smith-Castro & Rodewald 2010	bird	Cardinalis_cardinalis	Cardinalidae	not recorded or not reported	-0.2169	0.0249	160	1.64836	0	0	herbiv	1	1	2.5	low vs. high in recreational nature
47	Thiel et al. 2007	bird	Tetrao_urogallus	Phasianidae	not recorded or not reported	-0.3661	0.0399	101	3.57978	0	1	herbiv	1	2	7.5	low vs. high in recreational nature
64	Clucas & Marzluff 2012	bird	Corvus_brachyrhynchos	Corvidae	variable, but marginal means were calculated	-2.5505	0.1547	46	2.61542	1	0	omniv	1	3	5.5	rural vs. urban
64	Clucas & Marzluff 2012	bird	Corvus_cornix	Corvidae	variable, but marginal means were calculated	-1.1233	0.0977	46	2.6981	0	0	omniv	1	3	4.5	rural vs. urban
64	Clucas & Marzluff 2012	bird	Turdus_migratorius	Turdidae	variable, but marginal means were calculated	-1.1593	0.0986	46	1.88366	1	1	omniv	1	2	3	rural vs. urban
64	Clucas & Marzluff 2012	bird	Passer_domesticus	Passeridae	variable, but marginal means were calculated	-1.3321	0.1033	46	1.46982	0	0	herbiv	1	2	3.5	rural vs. urban
64	Clucas & Marzluff 2012	bird	Sturnus_vulgaris	Sturnidae	variable, but marginal means were calculated	-2.1143	0.4101	14	1.8893	1	0	omniv	1	2	5	rural vs. urban
64	Clucas & Marzluff 2012	bird	Sturnus_vulgaris	Sturnidae	variable, but marginal means were calculated	-0.6855	0.3498	10	1.8893	1	0	omniv	1	2	5	rural vs. urban
67	Boudreau 2011	bird	Melospiza_melodia	Emberizidae	not recorded or not reported	-1.0359	0.0499	103	1.51121	0	0	omniv	1	2	4	low vs. high in urbanised areas
68	Schranz 2009	bird	Tetrao_tetrix	Tetraonidae	not recorded or not reported	-0.3725	0.1209	32	3.07004	0	1	herbiv	1	2	8	low vs. high in recreational nature
68	Schranz 2009	bird	Tetrao_tetrix	Tetraonidae	not recorded or not reported	-0.414	0.1253	31	3.07004	0	1	herbiv	1	2	8	low vs. high in recreational nature
68	Schranz 2009	bird	Tetrao_tetrix	Tetraonidae	not recorded or not reported	-0.0956	0.1929	19	3.07004	0	1	herbiv	1	2	8	low vs. high in recreational nature
68	Schranz 2009	bird	Tetrao_tetrix	Tetraonidae	not recorded or not reported	-0.0948	0.1929	19	3.07004	0	1	herbiv	1	2	8	low vs. high in recreational nature
65	Moller & Tryjanowski 2014	bird	Anas_platyrhynchos	Anatidae	30	-1.2498	0.036	134	3.12548	1	0	omniv	1	3	11	rural vs. urban
65	Moller & Tryjanowski 2014	bird	Anas_platyrhynchos	Anatidae	30	-0.4372	0.1784	22	3.12548	1	0	omniv	1	3	11	rural vs. urban
65	Moller & Tryjanowski 2014	bird	Ardea_cinerea	Ardeidae	30	-1.1007	0.1972	22	3.18921	1	0	omniv	1	3	5	rural vs. urban
65	Moller & Tryjanowski 2014	bird	Carduelis_carduelis	Fringillidae	30	-0.3388	0.1799	29	1.22401	1	0	herbiv	1	2	5	rural vs. urban
65	Moller & Tryjanowski 2014	bird	Carduelis_chloris	Fringillidae	30	-0.1887	0.0573	74	1.40654	0	1	herbiv	1	2	5	rural vs. urban
65	Moller & Tryjanowski 2014	bird	Carduelis_chloris	Fringillidae	30	1.02	0.5457	15	1.40654	0	1	herbiv	1	2	5	rural vs. urban
65	Moller & Tryjanowski 2014	bird	Certhia_brachydactyla	Certhiidae	30	-0.5977	0.2632	14	0.966142	0	1	carniv	0	2	6	rural vs. urban
65	Moller & Tryjanowski 2014	bird	Columba_livia	Columbidae	30	-1.9155	0.2584	30	2.42732	0	0	omniv	1	2	2	rural vs. urban
65	Moller & Tryjanowski 2014	bird	Columba_livia	Columbidae	30	0.0368	0.2095	23	2.42732	0	0	omniv	1	2	2	rural vs. urban
65	Moller & Tryjanowski 2014	bird	Columba_palumbus	Columbidae	30	-0.9916	0.0174	268	2.68753	1	1	herbiv	1	2	2	rural vs. urban
65	Moller & Tryjanowski 2014	bird	Columba_palumbus	Columbidae	30	-1.2433	0.1649	35	2.68753	1	1	herbiv	1	2	2	rural vs. urban
65	Moller & Tryjanowski 2014	bird	Corvus_cornix	Corvidae	30	-0.1114	0.4041	8	2.6981	0	0	omniv	1	3	4.5	rural vs. urban
65	Moller & Tryjanowski 2014	bird	Corvus_corone	Corvidae	30	-1.3583	0.0372	135	2.6981	0	0	omniv	1	3	4	rural vs. urban
65	Moller & Tryjanowski 2014	bird	Corvus_frugilegus	Corvidae	30	-2.7275	0.9691	8	2.65128	0	0	omniv	1	2	4	rural vs. urban
65	Moller & Tryjanowski 2014	bird	Erithacus_rubecula	Muscicapidae	30	-0.5781	0.0336	124	1.29003	1	1	omniv	1	1	5.5	rural vs. urban
65	Moller & Tryjanowski 2014	bird	Erithacus_rubecula	Muscicapidae	30	-0.9016	0.5477	6	1.29003	1	1	omniv	1	1	5.5	rural vs. urban
65	Moller & Tryjanowski 2014	bird	Fringilla_coelebs	Fringillidae	30	-0.7602	0.0281	185	1.36173	1	1	omniv	1	2	4.5	rural vs. urban
65	Moller & Tryjanowski 2014	bird	Fringilla_coelebs	Fringillidae	30	-1.0503	0.2076	25	1.36173	1	1	omniv	1	2	4.5	rural vs. urban
65	Moller & Tryjanowski 2014	bird	Gallinula_chloropus	Rallidae	30	-1.9019	0.0895	74	2.56937	0	0	omniv	1	2	9.5	rural vs. urban
65	Moller & Tryjanowski 2014	bird	Garrulus_glandarius	Corvidae	30	-1.1112	0.1423	36	2.23045	0	1	omniv	0	1	6.5	rural vs. urban
65	Moller & Tryjanowski 2014	bird	Hirundo_rustica	Hirundinidae	30	-0.3805	0.1706	37	1.30103	1	0	carniv	0	1	4.5	rural vs. urban
65	Moller & Tryjanowski 2014	bird	Motacilla_alba	Motacillidae	30	-0.7698	0.044	124	1.34242	1	0	carniv	1	1	5	rural vs. urban
65	Moller & Tryjanowski 2014	bird	Motacilla_alba	Motacillidae	30	0.4108	0.5081	38	1.34242	1	0	carniv	1	1	5	rural vs. urban
65	Moller & Tryjanowski 2014	bird	Motacilla_cinerea	Motacillidae	30	0.0606	0.1565	24	1.26717	1	0	carniv	1	1	5	rural vs. urban
65	Moller & Tryjanowski 2014	bird	Parus_caeruleus	Paridae	30	-0.8865	0.038	119	1.04532	0	1	omniv	0	2	10	rural vs. urban
65	Moller & Tryjanowski 2014	bird	Parus_caeruleus	Paridae	30	-0.6243	0.4797	5	1.04532	0	1	omniv	0	2	10	rural vs. urban
65	Moller & Tryjanowski 2014	bird	Parus_major	Paridae	30	-0.4528	0.0218	187	1.23045	0	1	omniv	1	2	8.5	rural vs. urban
65	Moller & Tryjanowski 2014	bird	Parus_major	Paridae	30	-0.8017	0.2392	19	1.23045	0	1	omniv	1	2	8.5	rural vs. urban
65	Moller & Tryjanowski 2014	bird	Passer_domesticus	Passeridae	30	-0.9307	0.0439	168	1.46982	0	0	herbiv	1	2	3.5	rural vs. urban
65	Moller & Tryjanowski 2014	bird	Passer_domesticus	Passeridae	30	-0.319	0.0669	86	1.46982	0	0	herbiv	1	2	3.5	rural vs. urban
65	Moller & Tryjanowski 2014	bird	Passer_montanus	Passeridae	30	-0.1236	0.123	34	1.37107	0	0	herbiv	1	3	4.5	rural vs. urban
65	Moller & Tryjanowski 2014	bird	Phoenicurus_ochruros	Muscicapidae	30	-0.2923	0.2346	17	1.20412	1	0	omniv	1	1	5	rural vs. urban
65	Moller & Tryjanowski 2014	bird	Phoenicurus_ochruros	Muscicapidae	30	1.3337	0.2227	32	1.20412	1	0	omniv	1	1	5	rural vs. urban
65	Moller & Tryjanowski 2014	bird	Phoenicurus_phoenicurus	Muscicapidae	30	-0.6766	0.4648	6	1.23045	1	0	omniv	0	1	6	rural vs. urban
65	Moller & Tryjanowski 2014	bird	Phylloscopus_collybita	Sylviidae	30	-0.8196	0.1574	32	0.926857	1	1	omniv	0	1	5.5	rural vs. urban
65	Moller & Tryjanowski 2014	bird	Pica_pica	Corvidae	30	-0.9906	0.0204	223	2.33445	0	0	omniv	1	1	6	rural vs. urban
65	Moller & Tryjanowski 2014	bird	Pica_pica	Corvidae	30	-0.2341	0.1274	35	2.33445	0	0	omniv	1	1	6	rural vs. urban
65	Moller & Tryjanowski 2014	bird	Prunella_modularis	Prunellidae	30	-0.5389	0.0912	44	1.29003	1	1	carniv	1	1	4.5	rural vs. urban
65	Moller & Tryjanowski 2014	bird	Serinus_serinus	Fringillidae	30	-0.0833	0.4969	7	1.05115	1	1	herbiv	1	2	3.5	rural vs. urban
65	Moller & Tryjanowski 2014	bird	Sitta_europaea	Sittidae	30	0.2456	0.2284	18	1.35218	0	1	omniv	0	1	7	rural vs. urban
65	Moller & Tryjanowski 2014	bird	Streptopelia_decaocto	Columbidae	30	-2.355	0.2269	44	2.23805	0	0	herbiv	1	1	2	rural vs. urban
65	Moller & Tryjanowski 2014	bird	Streptopelia_decaocto	Columbidae	30	-0.4959	0.1972	20	2.23805	0	0	herbiv	1	1	2	rural vs. urban
65	Moller & Tryjanowski 2014	bird	Sturnus_vulgaris	Sturnidae	30	-0.9285	0.0363	122	1.8893	1	0	omniv	1	2	5	rural vs. urban
65	Moller & Tryjanowski 2014	bird	Sturnus_vulgaris	Sturnidae	30	-0.4016	0.0776	58	1.8893	1	0	omniv	1	2	5	rural vs. urban
65	Moller & Tryjanowski 2014	bird	Sylvia_atricapilla	Sylviidae	30	-0.3909	0.1061	45	1.29557	1	1	omniv	0	1	5	rural vs. urban
65	Moller & Tryjanowski 2014	bird	Sylvia_borin	Sylviidae	30	-0.08	0.2284	29	1.27875	1	1	omniv	0	2	4.5	rural vs. urban
65	Moller & Tryjanowski 2014	bird	Troglodytes_troglodytes	Troglodytidae	30	-0.2913	0.0715	55	0.954243	0	1	carniv	0	1	6.5	rural vs. urban
65	Moller & Tryjanowski 2014	bird	Turdus_merula	Turdidae	30	-0.8304	0.0115	377	1.97772	1	0	omniv	1	2	3.5	rural vs. urban
65	Moller & Tryjanowski 2014	bird	Turdus_merula	Turdidae	30	0.3129	0.117	33	1.97772	1	0	omniv	1	2	3.5	rural vs. urban
65	Moller & Tryjanowski 2014	bird	Turdus_philomelos	Turdidae	30	-0.6564	0.0629	70	1.89487	1	1	omniv	1	2	4	rural vs. urban
65	Moller & Tryjanowski 2014	bird	Turdus_pilaris	Turdidae	30	0.015	0.14	31	2.04532	1	0	omniv	1	1	5.5	rural vs. urban
70	Baudains & Lloyd 2007	bird	Charadrius_marginatus	Charadriidae	100	-1.7114	0.0809	68	1.68574	0	0	carniv	1	2	2	low vs. high in recreational nature
70	Baudains & Lloyd 2007	bird	Charadrius_marginatus	Charadriidae	100	-7.5989	4.0122	8	1.68574	0	0	carniv	1	2	2	low vs. high in recreational nature
71	Buehler et al. 1991	bird	Haliaeetus_leucocephalus	Accipitridae	500	-0.5491	0.1129	86	3.64345	1	0	omniv	0	1	2	low vs. high in recreational nature
72	Levey et al. 2009	bird	Mimus_polyglottos	Mimidae	30	-0.8672	0.171	24	1.68574	0	0	omniv	1	1	4	low vs. high in urbanised areas
72	Levey et al. 2009	bird	Mimus_polyglottos	Mimidae	30	-1.1565	0.2169	20	1.68574	0	0	omniv	1	1	4	low vs. high in urbanised areas
73	Wang et al. 2004	bird	Passer_montanus	Passeridae	not recorded or not reported	-3.3163	0.2036	55	1.37107	0	0	herbiv	1	3	4.5	rural vs. urban
73	Wang et al. 2004	bird	Passer_montanus	Passeridae	not recorded or not reported	-1.1618	0.1312	40	1.37107	0	0	herbiv	1	3	4.5	rural vs. urban
73	Wang et al. 2004	bird	Passer_montanus	Passeridae	not recorded or not reported	0.341	0.2733	32	1.37107	0	0	herbiv	1	3	4.5	natural vs. urban
73	Wang et al. 2004	bird	Motacilla_alba	Motacillidae	not recorded or not reported	-3.2085	0.3192	28	1.34242	1	0	carniv	1	1	5	rural vs. urban
73	Wang et al. 2004	bird	Motacilla_alba	Motacillidae	not recorded or not reported	-1.6252	0.1825	28	1.34242	1	0	carniv	1	1	5	rural vs. urban
73	Wang et al. 2004	bird	Motacilla_alba	Motacillidae	not recorded or not reported	-0.8763	0.1817	24	1.34242	1	0	carniv	1	1	5	natural vs. urban
73	Wang et al. 2004	bird	Turdus_merula	Turdidae	not recorded or not reported	-1.9871	0.1746	38	1.97772	1	0	omniv	1	2	3.5	rural vs. urban
73	Wang et al. 2004	bird	Turdus_merula	Turdidae	not recorded or not reported	-0.6731	0.1286	38	1.97772	1	0	omniv	1	2	3.5	natural vs. urban
73	Wang et al. 2004	bird	Streptopelia_chinensis	Columbidae	not recorded or not reported	-1.3417	0.2285	20	2.10721	0	1	herbiv	1	2	2	rural vs. urban
73	Wang et al. 2004	bird	Streptopelia_chinensis	Columbidae	not recorded or not reported	-0.8546	0.1863	22	2.10721	0	1	herbiv	1	2	2	natural vs. urban
73	Wang et al. 2004	bird	Pycnonotus_sinensis	Pycnonotidae	not recorded or not reported	-1.4339	0.1714	28	1.53403	0	0	omniv	0	1	3.5	rural vs. urban
73	Wang et al. 2004	bird	Pycnonotus_sinensis	Pycnonotidae	not recorded or not reported	-0.7404	0.1359	30	1.53403	0	0	omniv	0	1	3.5	natural vs. urban
73	Wang et al. 2004	bird	Parus_major	Paridae	not recorded or not reported	-0.8775	0.1269	38	1.23045	0	1	omniv	1	2	8.5	rural vs. urban
73	Wang et al. 2004	bird	Parus_major	Paridae	not recorded or not reported	-1.2614	0.1311	39	1.23045	0	1	omniv	1	2	8.5	natural vs. urban
73	Wang et al. 2004	bird	Paradoxornis_webbianus	Paradoxornithidae	not recorded or not reported	-1.096	0.2042	23	0.989005	0	1	omniv	0	3	4.5	rural vs. urban
73	Wang et al. 2004	bird	Paradoxornis_webbianus	Paradoxornithidae	not recorded or not reported	-1.3368	0.2169	23	0.989005	0	1	omniv	0	3	4.5	natural vs. urban
73	Wang et al. 2004	bird	Tarsiger_cyanurus	Turdidae	not recorded or not reported	-1.2352	0.2112	23	1.14613	1	1	omniv	1	1	5	rural vs. urban
73	Wang et al. 2004	bird	Tarsiger_cyanurus	Turdidae	not recorded or not reported	-2.03	0.2089	28	1.14613	1	1	omniv	1	1	5	natural vs. urban
73	Wang et al. 2004	bird	Phoenicurus_auroreus	Turdidae	not recorded or not reported	-2.1095	0.3774	16	1.19033	1	1	omniv	0	1	4.5	rural vs. urban
73	Wang et al. 2004	bird	Phoenicurus_auroreus	Turdidae	not recorded or not reported	-0.0656	0.1927	19	1.19033	1	1	omniv	0	1	4.5	natural vs. urban
74	Steidl & Anthony 1996	bird	Haliaeetus_leucocephalus	Accipitridae	not recorded or not reported	-1.4749	0.1735	28	3.64345	1	0	omniv	0	1	2	low vs. high in recreational nature
75	Lin et al. 2012	bird	Egretta_garzetta	Ardeidae	not recorded or not reported	-1.9134	0.9551	8	2.69461	1	0	omniv	1	1	4	low vs. high in urbanised areas
75	Lin et al. 2012	bird	Charadrius_dubius	Charadriidae	not recorded or not reported	-1.299	2.8437	3	1.5966	1	0	carniv	1	1	4	low vs. high in urbanised areas
75	Lin et al. 2012	bird	Actitis_hypoleucos	Scolopacidae	not recorded or not reported	0.3123	0.5533	5	1.76716	1	0	carniv	1	2	4	low vs. high in urbanised areas
75	Lin et al. 2012	bird	Charadrius_alexandrinus	Charadriidae	not recorded or not reported	-2.017	1.546	5	1.64345	1	0	carniv	1	2	3	low vs. high in urbanised areas
75	Lin et al. 2012	bird	Charadrius_leschenaultii	Charadriidae	not recorded or not reported	-0.2896	0.4633	4	1.94448	1	0	carniv	1	2	3	low vs. high in urbanised areas
75	Lin et al. 2012	bird	Casmerodius_albus	Ardeidae	not recorded or not reported	-1.4266	3.0176	3	3.07918	1	0	herbiv	1	1	4	low vs. high in urbanised areas
75	Lin et al. 2012	bird	Ardeola_bacchus	Ardeidae	not recorded or not reported	-1.7277	1.109	6	2.48414	1	0	carniv	1	1	5	low vs. high in urbanised areas
63	Randler 2008	bird	Corvus_corone	Corvidae	variable, but marginal means were calculated	-1.8245	0.2129	54	2.6981	0	0	omniv	1	3	4	suburban vs. urban
63	Randler 2008	bird	Corvus_cornix	Corvidae	variable, but marginal means were calculated	-2.1847	1.0344	53	2.6981	0	0	omniv	1	3	4.5	suburban vs. urban
63	Randler 2008	bird	Corvus_corone_cornix_hybrid	Corvidae	variable, but marginal means were calculated	-1.2012	0.231	48	2.6981	0	0	omniv	1	3	4	suburban vs. urban
66	Díaz et al. 2013	bird	Aegithalos_caudatus	Aegithalidae	30	-0.7233	0.2474	17	0.919078	0	1	carniv	0	2	10	rural vs. urban
66	Díaz et al. 2013	bird	Anas_platyrhynchos	Anatidae	30	-1.5996	0.1446	45	3.12548	1	0	omniv	1	3	11	rural vs. urban
66	Díaz et al. 2013	bird	Anas_platyrhynchos	Anatidae	30	-1.3686	0.0754	67	3.12548	1	0	omniv	1	3	11	rural vs. urban
66	Díaz et al. 2013	bird	Anas_platyrhynchos	Anatidae	30	-2.5016	0.1178	70	3.12548	1	0	omniv	1	3	11	rural vs. urban
66	Díaz et al. 2013	bird	Anthus_spinoletta	Motacillidae	30	-1.8439	0.278	24	1.31911	1	0	omniv	1	1	5	rural vs. urban
66	Díaz et al. 2013	bird	Ardea_cinerea	Ardeidae	30	-0.3942	0.3774	14	3.18921	1	0	omniv	1	3	5	rural vs. urban
66	Díaz et al. 2013	bird	Carduelis_cannabina	Fringillidae	30	-1.5101	0.2823	19	1.31175	1	0	herbiv	1	3	5	rural vs. urban
66	Díaz et al. 2013	bird	Carduelis_carduelis	Fringillidae	30	-0.5218	0.0951	42	1.22401	1	0	herbiv	1	2	5	rural vs. urban
66	Díaz et al. 2013	bird	Carduelis_carduelis	Fringillidae	30	-1.1192	0.0352	140	1.22401	1	0	herbiv	1	2	5	rural vs. urban
66	Díaz et al. 2013	bird	Carduelis_carduelis	Fringillidae	30	-0.2045	0.2742	14	1.22401	1	0	herbiv	1	2	5	rural vs. urban
66	Díaz et al. 2013	bird	Certhia_brachydactyla	Certhiidae	30	-0.0048	0.3125	13	0.966142	0	1	carniv	0	2	6	rural vs. urban
66	Díaz et al. 2013	bird	Certhia_brachydactyla	Certhiidae	30	-1.5803	0.4943	9	0.966142	0	1	carniv	0	2	6	rural vs. urban
66	Díaz et al. 2013	bird	Carduelis_chloris	Fringillidae	30	-1.5274	0.2227	22	1.40654	0	1	herbiv	1	2	5	rural vs. urban
66	Díaz et al. 2013	bird	Carduelis_chloris	Fringillidae	30	-1.6427	0.067	116	1.40654	0	1	herbiv	1	2	5	rural vs. urban
66	Díaz et al. 2013	bird	Carduelis_chloris	Fringillidae	30	-1.3055	0.4405	13	1.40654	0	1	herbiv	1	2	5	rural vs. urban
66	Díaz et al. 2013	bird	Carduelis_chloris	Fringillidae	30	1.153	0.1671	29	1.40654	0	1	herbiv	1	2	5	rural vs. urban
66	Díaz et al. 2013	bird	Carduelis_chloris	Fringillidae	30	-1.1812	0.1195	38	1.40654	0	1	herbiv	1	2	5	rural vs. urban
66	Díaz et al. 2013	bird	Carduelis_chloris	Fringillidae	30	0.1164	0.1397	38	1.40654	0	1	herbiv	1	2	5	rural vs. urban
66	Díaz et al. 2013	bird	Carduelis_chloris	Fringillidae	30	-0.1895	0.2026	18	1.40654	0	1	herbiv	1	2	5	rural vs. urban
66	Díaz et al. 2013	bird	Carduelis_chloris	Fringillidae	30	-0.807	0.1142	37	1.40654	0	1	herbiv	1	2	5	rural vs. urban
66	Díaz et al. 2013	bird	Coccothraustes_coccothraustes	Fringillidae	30	-0.5877	0.4249	8	1.77085	0	1	herbiv	0	3	4	rural vs. urban
66	Díaz et al. 2013	bird	Columba_livia	Columbidae	30	-1.0941	0.2673	17	2.42732	0	0	omniv	1	2	2	rural vs. urban
66	Díaz et al. 2013	bird	Columba_livia	Columbidae	30	-3.0398	0.0228	391	2.42732	0	0	omniv	1	2	2	rural vs. urban
66	Díaz et al. 2013	bird	Columba_livia	Columbidae	30	-0.0573	0.175	96	2.42732	0	0	omniv	1	2	2	rural vs. urban
66	Díaz et al. 2013	bird	Columba_palumbus	Columbidae	30	-1.2555	0.3098	25	2.68753	1	1	herbiv	1	2	2	rural vs. urban
66	Díaz et al. 2013	bird	Columba_palumbus	Columbidae	30	-0.2237	0.0577	79	2.68753	1	1	herbiv	1	2	2	rural vs. urban
66	Díaz et al. 2013	bird	Columba_palumbus	Columbidae	30	-0.7396	0.1095	46	2.68753	1	1	herbiv	1	2	2	rural vs. urban
66	Díaz et al. 2013	bird	Columba_palumbus	Columbidae	30	-1.2955	0.0417	136	2.68753	1	1	herbiv	1	2	2	rural vs. urban
66	Díaz et al. 2013	bird	Columba_palumbus	Columbidae	30	-0.868	0.0537	81	2.68753	1	1	herbiv	1	2	2	rural vs. urban
66	Díaz et al. 2013	bird	Columba_palumbus	Columbidae	30	-1.8451	0.1114	129	2.68753	1	1	herbiv	1	2	2	rural vs. urban
66	Díaz et al. 2013	bird	Columba_palumbus	Columbidae	30	-4.1078	0.3224	75	2.68753	1	1	herbiv	1	2	2	rural vs. urban
66	Díaz et al. 2013	bird	Corvus_cornix	Corvidae	30	-1.7747	0.1732	80	2.6981	0	0	omniv	1	3	4.5	rural vs. urban
66	Díaz et al. 2013	bird	Corvus_cornix	Corvidae	30	-0.7617	0.5252	19	2.6981	0	0	omniv	1	3	4.5	rural vs. urban
66	Díaz et al. 2013	bird	Corvus_cornix	Corvidae	30	-1.5273	0.5375	37	2.6981	0	0	omniv	1	3	4.5	rural vs. urban
66	Díaz et al. 2013	bird	Corvus_cornix	Corvidae	30	-2.4329	0.1088	70	2.6981	0	0	omniv	1	3	4.5	rural vs. urban
66	Díaz et al. 2013	bird	Corvus_corone	Corvidae	30	-0.4468	0.0599	67	2.6981	0	0	omniv	1	3	4	rural vs. urban
66	Díaz et al. 2013	bird	Corvus_frugilegus	Corvidae	30	-2.4195	0.0749	123	2.65128	0	0	omniv	1	2	4	rural vs. urban
66	Díaz et al. 2013	bird	Corvus_monedula	Corvidae	30	-2.3571	0.0985	71	2.30211	0	0	omniv	1	2	4	rural vs. urban
66	Díaz et al. 2013	bird	Corvus_monedula	Corvidae	30	-0.2924	0.1686	27	2.30211	0	0	omniv	1	2	4	rural vs. urban
66	Díaz et al. 2013	bird	Corvus_monedula	Corvidae	30	-5.3885	1.4182	16	2.30211	0	0	omniv	1	2	4	rural vs. urban
66	Díaz et al. 2013	bird	Corvus_monedula	Corvidae	30	-1.8383	0.1373	48	2.30211	0	0	omniv	1	2	4	rural vs. urban
66	Díaz et al. 2013	bird	Cuculus_canorus	Cuculidae	30	0.8887	0.5374	15	2.0607	1	0	carniv	0	1	3	rural vs. urban
66	Díaz et al. 2013	bird	Dendrocopos_major	Picidae	30	-1.1795	0.4095	10	1.92428	0	1	omniv	0	1	6	rural vs. urban
66	Díaz et al. 2013	bird	Emberiza_citrinella	Emberizidae	30	-0.6544	0.4624	6	1.45102	1	0	herbiv	1	2	4	rural vs. urban
66	Díaz et al. 2013	bird	Emberiza_schoeniclus	Emberizidae	30	-0.0913	0.5031	78	1.27875	1	0	carniv	1	2	4.5	rural vs. urban
66	Díaz et al. 2013	bird	Erithacus_rubecula	Muscicapidae	30	0.1478	0.1571	27	1.29003	1	1	omniv	1	1	5.5	rural vs. urban
66	Díaz et al. 2013	bird	Erithacus_rubecula	Muscicapidae	30	-2.507	0.5312	14	1.29003	1	1	omniv	1	1	5.5	rural vs. urban
66	Díaz et al. 2013	bird	Erithacus_rubecula	Muscicapidae	30	-1.0565	0.4179	13	1.29003	1	1	omniv	1	1	5.5	rural vs. urban
66	Díaz et al. 2013	bird	Erithacus_rubecula	Muscicapidae	30	-0.4186	0.0357	115	1.29003	1	1	omniv	1	1	5.5	rural vs. urban
66	Díaz et al. 2013	bird	Ficedula_hypoleuca	Muscicapidae	30	0.564	0.4364	7	1.20276	1	1	carniv	1	1	6	rural vs. urban
66	Díaz et al. 2013	bird	Fringilla_coelebs	Fringillidae	30	-0.9388	0.086	52	1.36173	1	1	omniv	1	2	4.5	rural vs. urban
66	Díaz et al. 2013	bird	Fringilla_coelebs	Fringillidae	30	-0.8735	0.0676	121	1.36173	1	1	omniv	1	2	4.5	rural vs. urban
66	Díaz et al. 2013	bird	Fringilla_coelebs	Fringillidae	30	-0.4465	0.5151	19	1.36173	1	1	omniv	1	2	4.5	rural vs. urban
66	Díaz et al. 2013	bird	Fringilla_coelebs	Fringillidae	30	-0.2643	0.0698	58	1.36173	1	1	omniv	1	2	4.5	rural vs. urban
66	Díaz et al. 2013	bird	Fringilla_coelebs	Fringillidae	30	-1.9169	0.2023	37	1.36173	1	1	omniv	1	2	4.5	rural vs. urban
66	Díaz et al. 2013	bird	Fringilla_coelebs	Fringillidae	30	-1.017	0.5703	7	1.36173	1	1	omniv	1	2	4.5	rural vs. urban
66	Díaz et al. 2013	bird	Galerida_cristata	Alaudidae	30	-1.741	0.1342	52	1.62839	0	0	omniv	1	1	4	rural vs. urban
66	Díaz et al. 2013	bird	Gallinula_chloropus	Rallidae	30	-1.0441	0.53	25	2.56937	0	0	omniv	1	2	9.5	rural vs. urban
66	Díaz et al. 2013	bird	Gallinula_chloropus	Rallidae	30	-1.1077	0.0933	51	2.56937	0	0	omniv	1	2	9.5	rural vs. urban
66	Díaz et al. 2013	bird	Garrulus_glandarius	Corvidae	30	-1.5401	0.3448	15	2.23045	0	1	omniv	0	1	6.5	rural vs. urban
66	Díaz et al. 2013	bird	Garrulus_glandarius	Corvidae	30	-0.9387	0.1621	26	2.23045	0	1	omniv	0	1	6.5	rural vs. urban
66	Díaz et al. 2013	bird	Garrulus_glandarius	Corvidae	30	-4.1498	1.9151	6	2.23045	0	1	omniv	0	1	6.5	rural vs. urban
66	Díaz et al. 2013	bird	Hippolais_icterina	Sylviidae	30	-0.0215	0.2846	21	1.13033	1	1	carniv	0	1	4.5	rural vs. urban
66	Díaz et al. 2013	bird	Hirundo_rustica	Hirundinidae	30	-1.1764	0.2729	59	1.30103	1	0	carniv	0	1	4.5	rural vs. urban
66	Díaz et al. 2013	bird	Larus_argentatus	Laridae	30	-1.0523	0.2815	39	3.04532	1	0	omniv	1	3	2.5	rural vs. urban
66	Díaz et al. 2013	bird	Larus_argentatus	Laridae	30	-0.8218	0.3601	10	3.04532	1	0	omniv	1	3	2.5	rural vs. urban
66	Díaz et al. 2013	bird	Larus_canus	Laridae	30	-0.5154	0.4488	6	2.62428	1	0	carniv	1	3	3	rural vs. urban
66	Díaz et al. 2013	bird	Larus_marinus	Laridae	30	-4.6684	0.3059	54	3.26799	1	0	omniv	1	2	3	rural vs. urban
66	Díaz et al. 2013	bird	Larus_ridibundus	Laridae	30	-0.245	0.1347	45	2.41497	1	0	carniv	1	2	2	rural vs. urban
66	Díaz et al. 2013	bird	Miliaria_calandra	Alaudidae	30	-0.8104	0.5193	28	1.69461	0	0	omniv	1	3	5	rural vs. urban
66	Díaz et al. 2013	bird	Motacilla_alba	Motacillidae	30	-0.6167	0.043	96	1.34242	1	0	carniv	1	1	5	rural vs. urban
66	Díaz et al. 2013	bird	Motacilla_alba	Motacillidae	30	-0.4036	0.2116	71	1.34242	1	0	carniv	1	1	5	rural vs. urban
66	Díaz et al. 2013	bird	Motacilla_alba	Motacillidae	30	0.1584	0.1491	134	1.34242	1	0	carniv	1	1	5	rural vs. urban
66	Díaz et al. 2013	bird	Motacilla_alba	Motacillidae	30	0.3282	0.4356	6	1.34242	1	0	carniv	1	1	5	rural vs. urban
66	Díaz et al. 2013	bird	Motacilla_alba	Motacillidae	30	-0.9286	0.3116	19	1.34242	1	0	carniv	1	1	5	rural vs. urban
66	Díaz et al. 2013	bird	Motacilla_cinerea	Motacillidae	30	-0.3532	0.1837	27	1.26717	1	0	carniv	1	1	5	rural vs. urban
66	Díaz et al. 2013	bird	Muscicapa_striata	Muscicapidae	30	-1.8701	0.3483	25	1.2188	1	0	carniv	0	2	5	rural vs. urban
66	Díaz et al. 2013	bird	Muscicapa_striata	Muscicapidae	30	-1.9124	0.601	20	1.2188	1	0	carniv	0	2	5	rural vs. urban
66	Díaz et al. 2013	bird	Parus_ater	Paridae	30	-2.0562	0.5999	10	0.982271	0	1	omniv	1	2	9	rural vs. urban
66	Díaz et al. 2013	bird	Parus_ater	Paridae	30	-0.9258	0.4337	4	0.982271	0	1	omniv	1	2	9	rural vs. urban
66	Díaz et al. 2013	bird	Parus_caeruleus	Paridae	30	-0.9482	0.2881	16	1.04532	0	1	omniv	0	2	10	rural vs. urban
66	Díaz et al. 2013	bird	Parus_caeruleus	Paridae	30	-1.4182	0.5485	25	1.04532	0	1	omniv	0	2	10	rural vs. urban
66	Díaz et al. 2013	bird	Parus_caeruleus	Paridae	30	-1.3456	0.2406	21	1.04532	0	1	omniv	0	2	10	rural vs. urban
66	Díaz et al. 2013	bird	Parus_caeruleus	Paridae	30	0.5833	0.176	22	1.04532	0	1	omniv	0	2	10	rural vs. urban
66	Díaz et al. 2013	bird	Parus_caeruleus	Paridae	30	-0.6374	0.1336	30	1.04532	0	1	omniv	0	2	10	rural vs. urban
66	Díaz et al. 2013	bird	Parus_caeruleus	Paridae	30	-2.3738	0.1067	67	1.04532	0	1	omniv	0	2	10	rural vs. urban
66	Díaz et al. 2013	bird	Parus_caeruleus	Paridae	30	-0.2495	0.0581	71	1.04532	0	1	omniv	0	2	10	rural vs. urban
66	Díaz et al. 2013	bird	Parus_cristatus	Paridae	30	0.6608	0.4193	9	1.10551	0	1	omniv	0	1	8	rural vs. urban
66	Díaz et al. 2013	bird	Parus_major	Paridae	30	-0.4346	0.0267	154	1.23045	0	1	omniv	1	2	8.5	rural vs. urban
66	Díaz et al. 2013	bird	Parus_major	Paridae	30	-0.5997	0.073	56	1.23045	0	1	omniv	1	2	8.5	rural vs. urban
66	Díaz et al. 2013	bird	Parus_major	Paridae	30	-0.2449	0.0534	80	1.23045	0	1	omniv	1	2	8.5	rural vs. urban
66	Díaz et al. 2013	bird	Parus_major	Paridae	30	-0.9807	0.5456	14	1.23045	0	1	omniv	1	2	8.5	rural vs. urban
66	Díaz et al. 2013	bird	Parus_major	Paridae	30	0.1077	0.038	110	1.23045	0	1	omniv	1	2	8.5	rural vs. urban
66	Díaz et al. 2013	bird	Parus_major	Paridae	30	-2.0226	0.1536	40	1.23045	0	1	omniv	1	2	8.5	rural vs. urban
66	Díaz et al. 2013	bird	Parus_major	Paridae	30	-1.0228	0.0937	57	1.23045	0	1	omniv	1	2	8.5	rural vs. urban
66	Díaz et al. 2013	bird	Parus_palustris	Paridae	30	-0.1527	0.3411	10	1.07737	0	1	omniv	1	1	7.5	rural vs. urban
66	Díaz et al. 2013	bird	Passer_domesticus	Passeridae	30	0.0067	0.0757	71	1.46982	0	0	herbiv	1	2	3.5	rural vs. urban
66	Díaz et al. 2013	bird	Passer_domesticus	Passeridae	30	-1.4076	0.1043	47	1.46982	0	0	herbiv	1	2	3.5	rural vs. urban
66	Díaz et al. 2013	bird	Passer_domesticus	Passeridae	30	-0.588	0.0471	108	1.46982	0	0	herbiv	1	2	3.5	rural vs. urban
66	Díaz et al. 2013	bird	Passer_domesticus	Passeridae	30	-0.0742	0.1036	37	1.46982	0	0	herbiv	1	2	3.5	rural vs. urban
66	Díaz et al. 2013	bird	Passer_domesticus	Passeridae	30	-2.7262	0.4477	37	1.46982	0	0	herbiv	1	2	3.5	rural vs. urban
66	Díaz et al. 2013	bird	Passer_domesticus	Passeridae	30	-0.9149	0.1011	133	1.46982	0	0	herbiv	1	2	3.5	rural vs. urban
66	Díaz et al. 2013	bird	Passer_domesticus	Passeridae	30	-2.4617	0.014	521	1.46982	0	0	herbiv	1	2	3.5	rural vs. urban
66	Díaz et al. 2013	bird	Passer_domesticus	Passeridae	30	-2.3831	0.1864	36	1.46982	0	0	herbiv	1	2	3.5	rural vs. urban
66	Díaz et al. 2013	bird	Passer_montanus	Passeridae	30	-2.2894	0.2287	29	1.37107	0	0	herbiv	1	3	4.5	rural vs. urban
66	Díaz et al. 2013	bird	Passer_montanus	Passeridae	30	-2.5223	0.4588	16	1.37107	0	0	herbiv	1	3	4.5	rural vs. urban
66	Díaz et al. 2013	bird	Passer_montanus	Passeridae	30	-0.5625	0.0703	60	1.37107	0	0	herbiv	1	3	4.5	rural vs. urban
66	Díaz et al. 2013	bird	Passer_montanus	Passeridae	30	-0.6824	0.0626	71	1.37107	0	0	herbiv	1	3	4.5	rural vs. urban
66	Díaz et al. 2013	bird	Passer_montanus	Passeridae	30	-1.1266	0.1318	76	1.37107	0	0	herbiv	1	3	4.5	rural vs. urban
66	Díaz et al. 2013	bird	Passer_montanus	Passeridae	30	-1.0033	0.0761	69	1.37107	0	0	herbiv	1	3	4.5	rural vs. urban
66	Díaz et al. 2013	bird	Phoenicurus_ochruros	Muscicapidae	30	-1.6039	0.0893	64	1.20412	1	0	omniv	1	1	5	rural vs. urban
66	Díaz et al. 2013	bird	Phoenicurus_ochruros	Muscicapidae	30	-0.289	0.1727	34	1.20412	1	0	omniv	1	1	5	rural vs. urban
66	Díaz et al. 2013	bird	Phoenicurus_phoenicurus	Muscicapidae	30	-0.5327	0.1924	20	1.23045	1	0	omniv	0	1	6	rural vs. urban
66	Díaz et al. 2013	bird	Phylloscopus_collybita	Sylviidae	30	-1.8956	0.4917	11	0.926857	1	1	omniv	0	1	5.5	rural vs. urban
66	Díaz et al. 2013	bird	Phylloscopus_collybita	Sylviidae	30	-1.3594	0.2908	20	0.926857	1	1	omniv	0	1	5.5	rural vs. urban
66	Díaz et al. 2013	bird	Phylloscopus_collybita	Sylviidae	30	0.1564	0.2381	15	0.926857	1	1	omniv	0	1	5.5	rural vs. urban
66	Díaz et al. 2013	bird	Phylloscopus_trochilus	Sylviidae	30	0.0252	0.1758	88	1.01912	1	1	omniv	0	1	6	rural vs. urban
66	Díaz et al. 2013	bird	Pica_pica	Corvidae	30	-1.6901	0.5424	39	2.33445	0	0	omniv	1	1	6	rural vs. urban
66	Díaz et al. 2013	bird	Pica_pica	Corvidae	30	-1.1424	0.0514	95	2.33445	0	0	omniv	1	1	6	rural vs. urban
66	Díaz et al. 2013	bird	Pica_pica	Corvidae	30	-2.1875	0.1329	58	2.33445	0	0	omniv	1	1	6	rural vs. urban
66	Díaz et al. 2013	bird	Pica_pica	Corvidae	30	-1.3047	0.151	31	2.33445	0	0	omniv	1	1	6	rural vs. urban
66	Díaz et al. 2013	bird	Pica_pica	Corvidae	30	-1.3839	0.1487	32	2.33445	0	0	omniv	1	1	6	rural vs. urban
66	Díaz et al. 2013	bird	Pica_pica	Corvidae	30	-1.0086	0.0296	154	2.33445	0	0	omniv	1	1	6	rural vs. urban
66	Díaz et al. 2013	bird	Pica_pica	Corvidae	30	-1.3115	0.0717	104	2.33445	0	0	omniv	1	1	6	rural vs. urban
66	Díaz et al. 2013	bird	Picus_viridis	Picidae	30	-0.2741	0.1371	30	2.2878	0	0	carniv	1	1	6.5	rural vs. urban
66	Díaz et al. 2013	bird	Prunella_modularis	Prunellidae	30	-0.3366	0.0819	50	1.29003	1	1	carniv	1	1	4.5	rural vs. urban
66	Díaz et al. 2013	bird	Pyrrhula_pyrrhula	Fringillidae	30	-2.0063	0.7557	8	1.46982	1	1	herbiv	0	2	5	rural vs. urban
66	Díaz et al. 2013	bird	Regulus_regulus	Regulidae	30	0.0315	0.5074	29	0.778151	1	1	carniv	0	2	9.5	rural vs. urban
66	Díaz et al. 2013	bird	Serinus_serinus	Fringillidae	30	-2.1616	0.3001	22	1.05115	1	1	herbiv	1	2	3.5	rural vs. urban
66	Díaz et al. 2013	bird	Serinus_serinus	Fringillidae	30	-0.6442	0.1022	40	1.05115	1	1	herbiv	1	2	3.5	rural vs. urban
66	Díaz et al. 2013	bird	Serinus_serinus	Fringillidae	30	-1.3869	0.1367	35	1.05115	1	1	herbiv	1	2	3.5	rural vs. urban
66	Díaz et al. 2013	bird	Serinus_serinus	Fringillidae	30	-1.9199	0.0307	215	1.05115	1	1	herbiv	1	2	3.5	rural vs. urban
66	Díaz et al. 2013	bird	Sitta_europaea	Sittidae	30	-5.6579	1.2604	16	1.35218	0	1	omniv	0	1	7	rural vs. urban
66	Díaz et al. 2013	bird	Sitta_europaea	Sittidae	30	0.6564	0.2735	16	1.35218	0	1	omniv	0	1	7	rural vs. urban
66	Díaz et al. 2013	bird	Sitta_europaea	Sittidae	30	-0.6579	0.5311	8	1.35218	0	1	omniv	0	1	7	rural vs. urban
66	Díaz et al. 2013	bird	Streptopelia_decaocto	Columbidae	30	-1.6288	0.3099	16	2.23805	0	0	herbiv	1	1	2	rural vs. urban
66	Díaz et al. 2013	bird	Streptopelia_decaocto	Columbidae	30	-2.2954	0.403	16	2.23805	0	0	herbiv	1	1	2	rural vs. urban
66	Díaz et al. 2013	bird	Streptopelia_decaocto	Columbidae	30	-1.7006	0.2536	23	2.23805	0	0	herbiv	1	1	2	rural vs. urban
66	Díaz et al. 2013	bird	Streptopelia_decaocto	Columbidae	30	-2.9785	0.4603	39	2.23805	0	0	herbiv	1	1	2	rural vs. urban
66	Díaz et al. 2013	bird	Sturnus_unicolor	Sturnidae	30	-1.4121	0.0832	64	1.92942	0	0	omniv	1	2	4.5	rural vs. urban
66	Díaz et al. 2013	bird	Sturnus_unicolor	Sturnidae	30	-0.6482	0.0779	53	1.92942	0	0	omniv	1	2	4.5	rural vs. urban
66	Díaz et al. 2013	bird	Sturnus_vulgaris	Sturnidae	30	-1.391	0.4336	15	1.8893	1	0	omniv	1	2	5	rural vs. urban
66	Díaz et al. 2013	bird	Sturnus_vulgaris	Sturnidae	30	-1.8999	0.2281	25	1.8893	1	0	omniv	1	2	5	rural vs. urban
66	Díaz et al. 2013	bird	Sturnus_vulgaris	Sturnidae	30	-0.4754	0.1223	52	1.8893	1	0	omniv	1	2	5	rural vs. urban
66	Díaz et al. 2013	bird	Sturnus_vulgaris	Sturnidae	30	-0.8614	0.0448	98	1.8893	1	0	omniv	1	2	5	rural vs. urban
66	Díaz et al. 2013	bird	Sturnus_vulgaris	Sturnidae	30	0.1549	0.256	17	1.8893	1	0	omniv	1	2	5	rural vs. urban
66	Díaz et al. 2013	bird	Sturnus_vulgaris	Sturnidae	30	-0.4735	0.3167	11	1.8893	1	0	omniv	1	2	5	rural vs. urban
66	Díaz et al. 2013	bird	Sylvia_atricapilla	Sylviidae	30	-1.7479	0.211	25	1.29557	1	1	omniv	0	1	5	rural vs. urban
66	Díaz et al. 2013	bird	Sylvia_atricapilla	Sylviidae	30	0.6815	0.4468	7	1.29557	1	1	omniv	0	1	5	rural vs. urban
66	Díaz et al. 2013	bird	Sylvia_atricapilla	Sylviidae	30	-0.9285	0.2574	17	1.29557	1	1	omniv	0	1	5	rural vs. urban
66	Díaz et al. 2013	bird	Sylvia_atricapilla	Sylviidae	30	0.0849	0.16	24	1.29557	1	1	omniv	0	1	5	rural vs. urban
66	Díaz et al. 2013	bird	Sylvia_atricapilla	Sylviidae	30	-1.8647	0.5412	11	1.29557	1	1	omniv	0	1	5	rural vs. urban
66	Díaz et al. 2013	bird	Sylvia_atricapilla	Sylviidae	30	-0.6181	0.129	37	1.29557	1	1	omniv	0	1	5	rural vs. urban
66	Díaz et al. 2013	bird	Sylvia_borin	Sylviidae	30	-0.0869	0.2649	45	1.27875	1	1	omniv	0	2	4.5	rural vs. urban
66	Díaz et al. 2013	bird	Sylvia_cantillans	Sylviidae	30	1.2004	0.5849	5	1.0607	1	1	omniv	0	2	4	rural vs. urban
66	Díaz et al. 2013	bird	Sylvia_communis	Sylviidae	30	-0.4223	0.3378	132	1.19033	1	0	omniv	0	1	4.5	rural vs. urban
66	Díaz et al. 2013	bird	Sylvia_curruca	Sylviidae	30	-0.4242	0.1966	33	1.1383	1	0	carniv	0	1	5	rural vs. urban
66	Díaz et al. 2013	bird	Sylvia_curruca	Sylviidae	30	-0.9636	0.48	7	1.1383	1	0	carniv	0	1	5	rural vs. urban
66	Díaz et al. 2013	bird	Sylvia_melanocephala	Sylviidae	30	-1.0748	0.1388	105	1.26717	0	0	omniv	1	1	4	rural vs. urban
66	Díaz et al. 2013	bird	Troglodytes_troglodytes	Troglodytidae	30	-0.6661	0.1491	28	0.954243	0	1	carniv	0	1	6.5	rural vs. urban
66	Díaz et al. 2013	bird	Troglodytes_troglodytes	Troglodytidae	30	-0.4974	0.1016	41	0.954243	0	1	carniv	0	1	6.5	rural vs. urban
66	Díaz et al. 2013	bird	Turdus_iliacus	Turdidae	30	-0.7769	0.2423	16	1.79934	1	1	omniv	1	2	5	rural vs. urban
66	Díaz et al. 2013	bird	Turdus_merula	Turdidae	30	-2.2247	0.0247	401	1.97772	1	0	omniv	1	2	3.5	rural vs. urban
66	Díaz et al. 2013	bird	Turdus_merula	Turdidae	30	-0.949	0.0832	59	1.97772	1	0	omniv	1	2	3.5	rural vs. urban
66	Díaz et al. 2013	bird	Turdus_merula	Turdidae	30	-1.3949	0.0461	108	1.97772	1	0	omniv	1	2	3.5	rural vs. urban
66	Díaz et al. 2013	bird	Turdus_merula	Turdidae	30	-1.4128	0.0732	73	1.97772	1	0	omniv	1	2	3.5	rural vs. urban
66	Díaz et al. 2013	bird	Turdus_merula	Turdidae	30	-1.183	0.0346	139	1.97772	1	0	omniv	1	2	3.5	rural vs. urban
66	Díaz et al. 2013	bird	Turdus_merula	Turdidae	30	-0.5986	0.0135	310	1.97772	1	0	omniv	1	2	3.5	rural vs. urban
66	Díaz et al. 2013	bird	Turdus_merula	Turdidae	30	-3.6401	0.0741	201	1.97772	1	0	omniv	1	2	3.5	rural vs. urban
66	Díaz et al. 2013	bird	Turdus_merula	Turdidae	30	-0.578	0.0332	183	1.97772	1	0	omniv	1	2	3.5	rural vs. urban
66	Díaz et al. 2013	bird	Turdus_philomelos	Turdidae	30	-3.2004	0.1284	100	1.89487	1	1	omniv	1	2	4	rural vs. urban
66	Díaz et al. 2013	bird	Turdus_philomelos	Turdidae	30	-0.8157	0.0589	74	1.89487	1	1	omniv	1	2	4	rural vs. urban
66	Díaz et al. 2013	bird	Turdus_pilaris	Turdidae	30	-1.077	0.2203	22	2.04532	1	0	omniv	1	1	5.5	rural vs. urban
66	Díaz et al. 2013	bird	Turdus_pilaris	Turdidae	30	-0.9453	0.5432	14	2.04532	1	0	omniv	1	1	5.5	rural vs. urban
66	Díaz et al. 2013	bird	Turdus_pilaris	Turdidae	30	-1.1659	0.0794	72	2.04532	1	0	omniv	1	1	5.5	rural vs. urban
66	Díaz et al. 2013	bird	Turdus_pilaris	Turdidae	30	0.018	0.0627	110	2.04532	1	0	omniv	1	1	5.5	rural vs. urban
66	Díaz et al. 2013	bird	Turdus_pilaris	Turdidae	30	0	0.5073	29	2.04532	1	0	omniv	1	1	5.5	rural vs. urban
66	Díaz et al. 2013	bird	Upupa_epops	Upupidae	30	-1.3006	0.5332	32	1.8293	1	0	carniv	1	1	5.5	rural vs. urban
6	Nyahongo 2007	mammal	Aepyceros_melampus	Bovidae	not recorded	-4.4421	0.6167	22	4.72092	NA	0	herbiv	1	3	0.98	low vs. high in reserve
6	Nyahongo 2007	mammal	Connochaetes_taurinus	Bovidae	not recorded	-5.5739	0.335	58	5.29802	NA	0	herbiv	1	3	0.98	low vs. high in reserve
6	Nyahongo 2007	mammal	Damaliscus_korrigum	Bovidae	not recorded	-2.5646	0.1124	64	5.10447	NA	1	herbiv	1	2	1	low vs. high in reserve
6	Nyahongo 2007	mammal	Equus_burchellii	Equidae	not recorded	-2.772	0.1607	48	5.44585	NA	0	herbiv	1	2	1	low vs. high in reserve
6	Nyahongo 2007	mammal	Gazella_thomsonii	Bovidae	not recorded	-2.9178	0.1693	48	4.35998	NA	0	herbiv	1	2	1	low vs. high in reserve
8	Magle et al. 2005	mammal	Cynomys_ludovicianus	Sciuridae	50	-1.1109	0.0213	216	2.90149	NA	0	herbiv	1	2	4.43	rural vs. urban
8	Magle et al. 2005	mammal	Cynomys_ludovicianus	Sciuridae	50	-1.1156	0.028	169	2.90149	NA	0	herbiv	1	2	4.43	rural vs. urban
8	Magle et al. 2005	mammal	Cynomys_ludovicianus	Sciuridae	50	-0.9726	0.0188	236	2.90149	NA	0	herbiv	1	2	4.43	rural vs. urban
8	Magle et al. 2005	mammal	Cynomys_ludovicianus	Sciuridae	50	-0.9811	0.0252	189	2.90149	NA	0	herbiv	1	2	4.43	rural vs. urban
9	Mccleery 2009	mammal	Sciurus_niger	Sciuridae	30	-1.0314	0.0509	99	2.90309	NA	1	herbiv	1	1	3	rural vs. urban
11	Engelhardt & Weladji 2011	mammal	Sciurus_carolinensis	Sciuridae	variable	-3.4448	0.168	61	2.73672	NA	1	herbiv	1	1	2.98	low vs. high in urbanised areas
13	Reimers et al. 2011	mammal	Rangifer_tarandus	Cervidae	variable	-0.3184	0.0732	83	5.03778	NA	0	herbiv	1	2	2	low vs. high in islands
19	Reimers et al. 2010	mammal	Rangifer_tarandus	Cervidae	variable	-0.5719	0.07	72	5.03778	NA	0	herbiv	1	2	2	low vs. high in recreational nature
27	Louis & Le Berre 2000	mammal	Marmota_marmota	Sciuridae	not recorded or not reported	1.415	0.0156	322	3.60844	NA	0	herbiv	1	2	4	low vs. high in reserve
28	Tyler 1991	mammal	Rangifer_tarandus	Cervidae	80	-0.4072	0.0419	99	5.03778	NA	0	herbiv	1	2	2	low vs. high in islands
29	Rowe-Rowe 1974	mammal	Damaliscus_dorcas	Bovidae	not recorded or not reported	-1.6163	0.2027	32	4.89089	NA	1	herbiv	1	2	1.41	low vs. high in reserve
33	Li et al. 2011	mammal	Marmota_flaviventris	Sciuridae	variable, but marginal means were calculated	-1.432	0.0542	92	3.56934	NA	0	herbiv	1	2	4.66	low vs. high in reserve
35	Griffin et al. 2007	mammal	Marmota_olympus	Sciuridae	not recorded or not reported	-0.9718	0.1281	38	3.79934	NA	0	herbiv	1	2	4	low vs. high in reserve
36	Neuhaus & Mainini 1998	mammal	Marmota_marmota	Sciuridae	300	-3.0664	0.6471	20	3.60844	NA	0	herbiv	1	2	4	low vs. high in reserve
36	Neuhaus & Mainini 1998	mammal	Marmota_marmota	Sciuridae	300	-3.0664	0.6471	20	3.60844	NA	0	herbiv	1	2	4	low vs. high in reserve
48	Chapman et al. 2012	mammal	Xerus_inauris	Sciuridae	60	-0.7814	0.1987	20	2.75785	NA	0	herbiv	1	2	2.06	natural vs. urban
48	Chapman et al. 2012	mammal	Xerus_inauris	Sciuridae	60	-2.0031	0.2838	20	2.75785	NA	0	herbiv	1	2	2.06	natural vs. urban
48	Chapman et al. 2012	mammal	Xerus_inauris	Sciuridae	60	-0.7572	0.1978	20	2.75785	NA	0	herbiv	1	2	2.06	natural vs. urban
48	Chapman et al. 2012	mammal	Xerus_inauris	Sciuridae	60	-1.26	0.2231	20	2.75785	NA	0	herbiv	1	2	2.06	natural vs. urban
48	Chapman et al. 2012	mammal	Xerus_inauris	Sciuridae	60	0.2841	0.1855	20	2.75785	NA	0	herbiv	1	2	2.06	suburban vs. urban
48	Chapman et al. 2012	mammal	Xerus_inauris	Sciuridae	60	-3.2563	0.4485	20	2.75785	NA	0	herbiv	1	2	2.06	suburban vs. urban
69	Stafl 2013	mammal	Ochotona_princeps	Ochotonidae	variable, but statistically controled	-0.0019	0.1305	29	2.19764	NA	0	herbiv	1	1	2.88	low vs. high in recreational nature
53	Price et al. 2014	mammal	Odocoileus_hemionus	Cervidae	variable, but marginal means were calculated	-1.117	0.1243	42	4.92717	NA	0	herbiv	1	2	1.61	low vs. high in urbanised areas
1	Cooper 2009	lizard	Sceloporus_virgatus	Phrynosomatidae	not recorded or not reported	-2.0496	0.2339	25	0.851258	NA	0	carniv	1	1	9.5	low vs. high in recreational nature
2	Majláth & Majláthová 2009	lizard	Lacerta_viridis	Lacertidae	not recorded or not reported	-0.3222	0.0054	794	1.59106	NA	0	carniv	1	1	5.14	low vs. high in reserve
3	Cooper 2010	lizard	Anolis_grahami	Polychrotidae	8-10	-0.6986	0.1283	32	0.78533	NA	1	carniv	0	1	8	low vs. high in urbanised areas
3	Cooper 2010	lizard	Anolis_lineatopus	Polychrotidae	8-10	-0.8495	0.0852	50	0.690196	NA	1	carniv	0	1	8	low vs. high in urbanised areas
5	Irschick et al. 2005	lizard	Anolis_carolinensis	Polychrotidae	not recorded or not reported	-1.2137	0.0621	75	0.361728	NA	1	carniv	0	1	1.3	low vs. high in urbanised areas
10	Cooper & Whiting 2007	lizard	Cordylus_niger	Cordylidae	not recorded or not reported	-2.0688	0.2808	27	1.27875	NA	0	carniv	1	1	6	low vs. high in recreational nature
12	Cooper & Avalos 2010	lizard	Sceloporus_jarrovii	Phrynosomatidae	6-8	-1.5635	0.1162	44	1.3784	NA	0	carniv	1	1	6.3	low vs. high in recreational nature
18	Amo et al. 2006	lizard	Podarcis_muralis	Lacertidae	not recorded or not reported	0.1794	0.1016	38	0.80618	NA	0	carniv	1	1	5.75	low vs. high in recreational nature
18	Amo et al. 2006	lizard	Podarcis_muralis	Lacertidae	not recorded or not reported	0.1437	0.1234	32	0.80618	NA	0	carniv	1	1	5.75	low vs. high in recreational nature
23	Burger & Gochfeld 1990	lizard	Ctenosaura_similis	Iguanidae	20	-1.4896	0.0196	275	3.01452	NA	0	herbiv	1	2	43.4	low vs. high in reserve
30	Diego-Rasilla 2003	lizard	Podarcis_muralis	Lacertidae	not recorded or not reported	-0.9482	0.1073	40	0.80618	NA	0	carniv	1	1	5.75	low vs. high in recreational nature
31	Labra & Leonard 1999	lizard	Liolaemus_fuscus	Liolaemidae	not recorded or not reported	-1.147	0.1104	41	0.39794	NA	1	carniv	1	1	2.5	inside vs. outside reserve
31	Labra & Leonard 1999	lizard	Liolaemus_monticola	Liolaemidae	not recorded or not reported	-0.5805	0.0336	123	0.740363	NA	1	carniv	1	1	3.5	inside vs. outside reserve
31	Labra & Leonard 1999	lizard	Liolaemus_lemniscatus	Liolaemidae	not recorded or not reported	-1.597	0.0527	104	0.39794	NA	1	carniv	1	1	3.5	inside vs. outside reserve
46	Cooper 2006	lizard	Anolis_cooki	Polychrotidae	10	-2.2033	0.5246	11	0.740363	NA	1	carniv	0	1	8	low vs. high in reserve
49	Cooper & Sherbrooke 2013	lizard	Callisaurus_draconoides	Phrynosomatidae	variable	-2.8327	0.3014	29	1.01284	NA	0	carniv	1	1	4.4	low vs. high in reserve
54	Grolle et al. 2014	lizard	Sceloporus_occidentalis	Phrynosomatidae	not recorded or not reported	-0.6993	0.0429	104	1.13354	NA	0	carniv	1	1	11.2	rural vs. urban
58	Hines 2011	lizard	Cyclura_cychlura	Iguanidae	not recorded or not reported	-0.7608	0.0297	143	4.0162	NA	0	herbiv	1	1	4.6	low vs. high in islands
58	Hines 2011	lizard	Cyclura_cychlura	Iguanidae	not recorded or not reported	-1.4093	0.1967	24	4.0162	NA	0	herbiv	1	1	4.6	low vs. high in islands

## Sheet: variables
Starting distance	The animal-human distance when the approach begins
log10 Body Mass	Log10 body mass of birds (g)
Migration	0, resident; 1, migratory
Habitat openness	0, open; 1, closed
Diet	carniv, carnivorous; herbiv, herbivorous; omniv, omnivorous
Foraging habit	0, species that forages mainly on the gound level; 1, species that forages mainly above the gound level
Group Size	1, species that leave alone or in pairs; 2, species that leave in group from five to 50 individuals; 3, species that leave in groups > 100 individuals
Clutch Size	number of eggs per reproductive period
Habitats contrasted	habitats types in which the populations under low and high human disturbance where tested

## Sheet: references
Ref	Source
1	Cooper Jr, W.E. Optimal escape theory predicts escape behaviors beyond flight initiation distance: risk assessment and escape by striped plateau lizards Sceloporus virgatus. Current Zoology 55, 123–131 (2009).
2	Majláth, I. & Majláthová, V. Escape behavior of the green lizard (Lacerta viridis) in the Slovak Karst. Acta Ethologica 12, 99–103 (2009).
3	Coope Jr., W.E. Escape tactics and effects of perch height and habituation on flight initiation distance in two Jamaican anoles (Squamata: Polychrotidae). Revista de Biología Tropical 58, 1199–1209 (2010).
4	Bateman, P.W. & Fleming, P.A. Who are you looking at? Hadeda ibises use direction of gaze, head orientation and approach speed in their risk assessment of a potential predator. Journal of Zoology 285, 316–323 (2011).
5	Irschick, D.J., Carlisle, E., Elstrott, J., Ramos, M., Buckley, C., Vanhooydonck, B., Meyers, J. & Herrel, A. A comparison of habitat use, morphology, clinging performance and escape behaviour among two divergent green anole lizard (Anolis carolinensis) populations. Biological Journal of the Linnean Society 85, 223–234 (2005).
6	Nyahongo, J.W. Flight initiation distances of ﬁve herbivores to approaches by vehicles in the Serengeti National Park, Tanzania. African Journal of Ecology 46, 227–229 (2007).
7	Rodriguez-Prieto, I., Fernández-Juricic, E., Martín, J. & Regis, Y. Antipredator behavior in blackbirds: habituation complements risk allocation. Behavioral Ecology 20, 371–377 (2009).
8	Magle, S., Zhu, J. & Crooks, K.R. Behavioral responses to repeated human intrusion by black-tailed prairie dogs (Cynomys ludovicianus). Journal of Mammalogy 86, 524–530 (2005).
9	Mccleery, R.A. Changes in fox squirrel anti-predator behaviors across the urban–rural gradient. Landscape Ecology 24, 483–493 (2009).
10	Cooper Jr., W.E. & Whiting, M.J. Effects of risk on flight initiation distance and escape tactics in two southern African lizard species. Acta Zoologica Sinica 53, 446–453 (2007).
11	Engelhardt, S.C & Weladji, R.B. Effects of levels of human exposure on flight initiation distance and distance to refuge in foraging eastern gray squirrels (Sciurus carolinensi). Canadian Journal of Zoology 89, 823–830 (2011).
12	Cooper Jr., W.E. & Avalos, A. Predation risk, escape and refuge use by mountain spiny lizards (Sceloporus jarrovii). Amphibia-Reptilia 31, 363–373 (2010).
13	Reimers, E., Lund, S. & Ergon, T. Vigilance and fright behaviour in the insular Svalbard reindeer (Rangifer tarandus platyrhynchus). Canadian Journal of Zoology 89, 753–764 (2011).
14	St. Clair, J.J.H., García-Peña, G.E., Woods, R.W. & Székely, T. Presence of mammalian predators decreases tolerance to human disturbance in a breeding shorebird. Behavioral Ecology 21, 1285–1292 (2010).
15	Valcarcel, A. & Fernández-Juricic Antipredator strategies of house finches: are urban habitats safe spots from predators even when humans are around? Behavioral Ecology and Sociobiology 63, 673–685 (2009).
16	Martínez-Abraín, A., Oro, D., Conesa, D. & Jiménez, J. Compromise between seabird enjoyment and disturbance: the role of observed and observers. Environmental Conservation 35, 104–108 (2008).
17	Ge, C., Li, Z., Li, J. & Huang, C. The effects on birds of human encroachment on the Qinghai–Tibet Plateau. Transportation Research Part D 16, 604–606 (2011).
18	Amo, L., López, P. & Martín, J. Nature-based tourism as a form of predation risk affects body condition and health state of Podarcis muralis lizards. Biological Conservation 131, 402–409 (2006).
19	Reimers, E., Røed, K.H., Flaget, Ø. & Lurås, E. Habituation responses in wild reindeer exposed to recreational activities. Rangifer 30, 45–60 (2010).
20	Ikuta, L.A. & Blumstein, D.T. Do fences protect birds from human disturbance? Biological Conservation 112, 447–452 (2003).
21	Cooke, A.S. Observations on how close certain passerine species will tolerate an approaching human in rural and suburban areas. Biological Conservation 18, 85–88 (1980).
22	Burger, J. & Gochfeld, M. Discrimination of threat of direct versus tangential approach to the nest by incubating herring and great black-backed gulls. Journal of Comparative and Physiological Psychology 95, 676–684 (1981).
23	Burger, J. & Gochfeld. M. Risk discrimination of direct versus tangential approach by basking black iguanas (Ctenosaura similes): variation as a function of human exposure. Journal of Comparative Psychology 104, 388–394 (1990).
24	Lord, A., Waas, J.R., Innes, J. & Whittingham, M.J. Effects of human approaches to nests of northern New Zealand dotterels. Biological Conservation 98, 233–240 (2001).
25	Keller, V. Variations in the response of great crested grebes Podiceps cristatus to human disturbance – a sign of adaptation? Biological Conservation 49, 31–45 (1989).
26	Stalmaster, M.V. & Newman, J.R. Behavioral responses of wintering bald eagles to human activity. Journal of Wildlife Management 42, 506–513 (1978).
27	Louis, S. & Le Berre, M. Ajustement des distances de fuite á l’homme chez Marmota marmota. Canadian Journal of Zoology 78, 556–563 (2000).
28	Tyler, N.J.C. Short-term behavioural responses of Svalbard reindeer Rangifer tarandus platyrhynchus to direct provocation by a snowmobile. Biological Conservation 56, 179–194 (1991).
29	Rowe-Rowe, D.T. Flight behaviour and flight distances of blesbok. Zeitschrift für Tierpsychologie 34, 208–211 (1974).
30	Diego-Rasilla, F.J. Human influence on the tameness of wall lizard, Podarcis muralis. Italian Journal of Zoology 70, 225–228 (2003).
31	Labra, A. & Leonard, R. Intraspecific variation in antipredator responses of three species of lizards (Liolaemus): Possible effects of human presence. Journal of Herpetology 33, 441–448 (1999).
32	Burger, J. & Gochfeld, M. Behavioural responses to human intruders of herring gulls (Larus argentatus) and great black-backed gulls (L. marinus) with varying exposure to human disturbance. Behavioural Processes 8, 327–344 (1983).
33	Li, C., Monclús, R., Maul, T.L., Jiang, Z. & Blumstein, D.T. Quantifying human disturbance on antipredator behavior and flush initiation distance in yellow-bellied marmots. Applied Animal Behaviour Science 129, 146–152 (2011).
34	Glover, H.K., Weston, M.A., Maguire, G.S., Miller, K.K., Christie, B.A. Towards ecologically meaningful and socially acceptable buffers: response distances of shorebirds in Victoria, Australia, to human disturbance. Landscape and Urban Planning 103, 326–334 (2011).
35	Griffin, S.C., Valois, T., Taper, M.L. & Mills, L.S. Effects of tourists on behavior and demography of olympic marmots. Conservation Biology 21, 1070–1081 (2007).
36	Neuhaus, P. & Mainini, B. Reactions and adjustment of adult and young alpine marmots Marmota marmota to intense hiking activities. Wildlife Biology 4, 119–123 (1998).
37	Møller, A.P. Interspecific variation in fear responses predicts urbanization in birds. Behavioral Ecology 21, 365–371 (2010).
38	Møller, A.P. Tropical birds take small risks. Behavioral Ecology 24, 267–272 (2013).
39	Webb, N.V. & Blumstein, D.T. Variation in human disturbance differentially affects predation risk assessment in western gulls. Condor 107, 178–181 (2005).
40	Blumstein, D.T., Anthony, L.L., Harcourt, R., Ross, G. Testing a key assumption of wildlife buffer zones: is flight initiation distance a species-specific trait? Biological Conservation 110, 97–100 (2003).
41	Blumstein, D.T. Attention, habituation, and antipredator behaviour: implications for urban birds. In: Avian Urban Ecology: Behavioural and Physiological Adaptations(ed. D. Gil & H. Brumm), pp. 41–53 (Oxford University Press, 2013).
42	Hayley Glover and Michael Weston. Unpublished data.
43	Fernández-Juricic, E., Zahn, E. F., Parker, T. & Stankowich, T. California's endangered Belding's savannah sparrow (Passerculus sandwichensis beldingi): tolerance of pedestrian disturbance. Avian Conservation and Ecology 4, 1 (2009).
44	Carrete, M. & Tella, J.L. Inter-individual variability in fear of humans and relative brain size of the species are related to contemporary urban invasion in birds. Plos One 6, e18859 (2001)
45	Evans, J., Boudreau, K., & Hyman, J. Behavioural syndromes in urban and rural populations of song sparrows. Ethology 116, 588–595 (2010).
46	Cooper Jr., W.E. Risk factors affecting escape behaviour by Puerto Rican Anolis lizards. Canadian Journal of Zoology 84, 495–504 (2006).
47	Thiel, D., Ménoni, E., Brenot, J. & Jenni, L. Effects of recreation and hunting on flushing distance of Capercaillie. Journal of Wildlife Management 71, 1784–1792 (2007).
48	Chapman, T., Rymer, T., & Pillay, N. Behavioural correlates of urbanisation in the Cape ground squirrel Xerus inauris. Naturwissenschaften 99, 893–902 (2012).
49	Cooper Jr., W.E. & Sherbrooke, W.C. Effects of recent movement, starting distance and other risk factors on escape behaviour by two phrynosomatid lizards. Behaviour 150, 447–469 (2013).
50	Carrete, M. & Tella, J.L. High individual consistency in fear of humans throughout the adult lifespan of rural and urban burrowing owls. Scientific Reports 3, 3524 (2013).
51	Xu, F., Yang, W., Xu, W., Xia, C., Liao, H. & Blank, D. The effects of the Taklimakan Desert Highway on endemic birds Podoces biddulphi. Transportation Research Part D 20, 12–14 (2013).
52	McGiffin, A., Lill, A., Beckman, J. & Johnstone, C.P. Tolerance of human approaches by Common Mynas along an urban-rural gradient. Emu 113, 154–160 (2013).
53	Price, M.V., Strombom, E.H., Blumstein, D. Human activity affects the perception of risk by mule deer. Current Zoology 60, 693–699 (2014).
54	Grolle, E.K., Lopez, M.C. & Gerson, M.M. Flight initiation distance differs between populations of Western fence lizards (Sceloporus occidentalis) at a rural and an urban site. Bulletin of the Southern California Academy of Sciences 113, 42–46 (2014).
55	Kitchen, K., Lill, A. & Price, M. Tolerance of human disturbance by urban Magpie-larks. Australian Field Ornithology 27, 1–9 (2010).
56	Rollinson, D.J. & Jones, D.N. Tolerance of Australian Magpies Gimnorhina tibicen towards humans: a comparison along an urban gradient. Australian Field Ornithology 23, 29–35 (2006).
57	Metcalf, B.M., Davies, S.J.J.F. & Ladd, P.G. Adaptation of behaviour by two bird species as a result of habituation to humans. Australian Bird Watcher 18, 306–312 (2000).
58	Hines, K.N. Effects of ecotourism on endangered Northern Bahamian rock iguanas (Cyclura cychula). Herpetological Conservation and Biology 6, 250–259 (2011).
59	Müllner, A., Linsenmair, K.E. & Wikelski, M. Exposure to ecotourism reduces survival and affects stress response in hoatzin chicks (Opisthocomus hoazin). Biological Conservation 118, 549–558 (2004).
60	Atwell, J.W., Cardoso, G.C., Whittaker, D.J., Campbell-Nelson, S., Robertson, K.W. & Ketterson, E.D. Boldness behavior and stress physiology in a novel urban environment suggest rapid correlated evolutionary adaptation. Behavioral Ecology 23, 960–969 (2012).
61	Scales, J., Hyman, J. & Hughes, M. Behavioral syndromes break down in urban song sparrow populations. Ethology 117, 887–895 (2011).
62	Smith-Castro, J.R. & Rodewald, A.D. Behavioral responses of nesting birds to human disturbance along recreational trails. Journal of Field Ornithology 81, 130–138 (2010).
63	Randler, C. Risk assessment by crow phenotypes in a hybrid zone. Journal of Ethology 26, 309–316 (2008).
64	Clucas, B. & Marzluff, J.M. Attitudes and actions toward birds in urban areas: human cultural differences influence bird behavior. The Auk 129, 8–16 (2012).
65	Møller, A.P. & Tryjanowski, P. Direction of approach by predators and flight initiation distance of urban and rural populations of birds. Behavioral Ecology 25, 960–966 (2014).
66	Díaz, M., Møller, A.P., Flensted-Jensen, E., Grim, T., Ibáñez-Álamo, J.D., Jokimäki, J., Markó, G. & Tryjanowski, P. The geography of fear: a latitudinal gradient in anti-predator escape distances of birds across Europe. PLoS One 8, e64634 (2013).
67	Boudreau, J.K. Correlates of aggression: the interplay between boldness, testosterone, and territoriality in male song sparrows, Melospiza melodia, in urban and rural habitats. MSc Thesis in Biology, Western Carolina University, pp. 34. (2011).
68	Schranz, R. Effects of recreation disturbance on foraging patterns and habituation potential of Alpine wildlife: a case study of black grouse, an endangered species of timberline ecosystems. MSc Thesis in Biology, University of Bern, pp. 61 (2009).
69	Stafl, N.L. Quantifying the effect of hiking disturbance on American pika (Ochotona princeps) foraging behaviour. MSc Thesis in Zoology University of British Columbia, pp. 47 (2013).
70	Baudains, T.P. & Lloyd, P. Habituation and habitat changes can moderate the impacts of human disturbance on shorebird breeding performance. Animal Conservation 10, 400–407 (2007).
71	Buehler, D.A., Mersmann, T.J., Fraser, J.D. & Seegar, J.K.D. Effects of human activity on bald eagle distribution on the Northern Chesapeake Bay. The Journal of Wildlife Management 55, 282–290 (1991).
72	Levey, D.J., Londoño, G.A., Ungvari-Martin, J., Hiersoux, M.R., Jankowski, J.E., Poulsen, J.R., Stracey, C.M. & Robinson, S. K. Urban mockingbirds quickly learn to identify individual humans. Proceedings of the National Academy of Sciences, 106, 8959–8962 (2009).
73	Wang, Y-P., Chen, S-H. & Ding, P. Flush distance: bird tolerance to human intrusion in Hangzhou. Zoological Research 25, 214–220 (2004).
74	Steidl, R.J. & Anthony, R.G. Responses of bald eagles to human activity during the summer in interior Alaska. Ecological Applications 6, 482–491 (1996).
75	Lin, T., Coppack, T., Lin, Q-X., Kulemeyer, C., Schmidt, A., Behm, H. & Luo, T. Does avian flight initiation distance indicate tolerance towards urban disturbance? Ecological Indicators 15, 30–35 (2012).
