# Supplementary material for: Increased tolerance to humans among disturbed wildlife
Source: Nat Commun. 2015 Nov 16;6:8877. doi: 10.1038/ncomms9877 (PMC4660219; doi:10.1038/ncomms9877)
Supplement: Supplementary Data 2 — Model selection of all birds: phylogenetic effect not controlled [file ncomms9877-s3.xlsx]

## Sheet: Supplementary_Data_2
Intercept	Habitats contrasted	Body mass	Clutch size	Diet	Foraging habit	Group size	Habitat openness	Migration	Log likelihood	AICc	ΔAICc	Akaike's weight
+	+	-0.313815	0.0506386	+		+	0.187936	0.12666	-547.653	1137.23	0	0.146376
+	+	-0.298545	0.05431	+			0.164029	0.128896	-549.837	1137.24	0.00441432	0.146053
+	+	-0.297764	0.0542797	+	-0.00486859		0.162958	0.129	-549.14	1138.02	0.787089	0.0987544
+	+	-0.315866	0.0508027	+	0.0135174	+	0.191507	0.126493	-546.953	1138.03	0.79855	0.0981901
+	+	-0.314374	0.0425056	+		+	0.19658		-549.611	1138.96	1.72945	0.0616488
+	+	-0.299755	0.0454238	+			0.169902		-551.863	1139.12	1.88777	0.0569569
+	+	-0.316226	0.0427948	+	0.0120494	+	0.200156		-548.898	1139.72	2.49147	0.0421167
+	+	-0.299079	0.0453958	+	-0.00420011		0.168974		-551.165	1139.89	2.65941	0.0387247
+	+	-0.34365	0.0611693	+				0.135493	-552.28	1139.95	2.72283	0.037516
+	+	-0.33198	0.0601832	+	-0.052794			0.135242	-551.436	1140.43	3.20095	0.0295388
+	+	-0.357479	0.0595054	+		+		0.134455	-550.545	1140.83	3.59693	0.024233
+	+	-0.346331	0.0583803	+	-0.0515759	+		0.134052	-549.719	1141.36	4.13261	0.018539
+	+	-0.35387	0.0511017			+	0.166947	0.137434	-551.927	1141.42	4.18348	0.0180734
+	+	-0.336993		+		+	0.232426	0.0808149	-551.134	1142.01	4.77472	0.0134479
+	+	-0.34696	0.0520001	+					-554.439	1142.11	4.8827	0.0127411
+	+	-0.356451	0.0516164		0.0191827	+	0.17193	0.137612	-551.214	1142.17	4.93436	0.0124162
+	+	-0.336039		+		+	0.231141		-552.363	1142.29	5.05518	0.0116883
+	+	-0.344618	0.0554537				0.135265	0.146395	-554.561	1142.36	5.12618	0.0112807
+	+	-0.333882	0.0513083	+	-0.0566873				-553.58	1142.55	5.32145	0.0102313
+	+	-0.334934		+	-0.00813175	+	0.231454	0.0815353	-550.411	1142.75	5.51642	0.00928099
+	+	-0.360671	0.0511988	+		+			-552.637	1142.83	5.60293	0.00888811
+	+	-0.334998		+	-0.00356315	+	0.231281		-551.648	1143.04	5.80417	0.0080373
+	+	-0.34242	0.0550901		-0.0142106		0.1324	0.145937	-553.85	1143.09	5.86215	0.00780766
+	+	-0.317759		+			0.20305	0.0758439	-553.923	1143.24	6.00774	0.00725949
+	+	-0.348591	0.0503545	+	-0.0562855	+			-551.775	1143.29	6.05668	0.007084
+	+	-0.317507		+			0.201995		-555.084	1143.4	6.17272	0.0066847
+	+	-0.354202	0.0451604			+	0.174687		-554.133	1143.66	6.42799	0.00588371
+	+	-0.312491		+	-0.0229097		0.198975	0.0774312	-553.189	1143.94	6.70731	0.00511677
+	+	-0.379321	0.0601108					0.148152	-556.459	1144.01	6.77398	0.00494901
+	+	-0.314067		+	-0.018078		0.198325		-554.369	1144.13	6.9011	0.00464424
+	+	-0.390873	0.0578162			+		0.141198	-554.37	1144.13	6.90213	0.00464185
+	+	-0.355631	0.0454942		0.00952821	+	0.177597		-553.408	1144.38	7.1459	0.00410922
+	+	-0.369039	0.0584604		-0.0495034			0.146195	-555.626	1144.49	7.25584	0.00388943
+	+	-0.383644	0.0567537		-0.0369698	+		0.140155	-553.6	1144.76	7.52942	0.00339217
+	+	-0.346742	0.0488132				0.13886		-557.045	1145.18	7.94655	0.00275359
+	+	-0.341731	0.0484115		-0.0292349		0.13406		-556.288	1145.81	8.57989	0.00200618
+	+	-0.393078	0.0517626			+			-556.647	1146.53	9.29935	0.00140004
+	+	-0.382435	0.0534252						-558.977	1146.9	9.67265	0.00116166
+	+	-0.384137	0.0505841		-0.0471549	+			-555.819	1147.03	9.79969	0.00109017
+	+	-0.374171				+	0.213167	0.0990373	-555.886	1147.17	9.9351	0.0010188
+	+	-0.368329	0.0517758		-0.0651919				-558.049	1147.19	9.95396	0.00100924
+	+	-0.375241		+	-0.090157	+		0.0837552	-553.984	1147.71	10.4756	0.00077753
+	+	-0.397344		+		+		0.0816944	-555.08	1147.72	10.4889	0.000772378
+	+	-0.353779		+	-0.0879234			0.0795493	-556.2	1147.79	10.5628	0.000744349
+	+	-0.369915			-0.0242835	+	0.208001	0.0991734	-555.127	1147.82	10.5839	0.000736558
+	+	-0.376119		+				0.077877	-557.295	1147.83	10.5936	0.000733001
+	+	-0.373601				+	0.212709		-557.377	1147.99	10.7584	0.000675017
+	+	-0.397009		+		+			-556.32	1148.03	10.8023	0.000660348
+	+	-0.376799		+					-558.486	1148.06	10.8293	0.000651495
+	+	-0.37567		+	-0.0871836	+			-555.251	1148.06	10.8317	0.000650723
+	+	-0.354929		+	-0.0856895				-557.416	1148.07	10.8363	0.000649241
+	+	-0.369565			-0.0245411	+	0.207516		-556.614	1148.62	11.3907	0.000492049
+	+	-0.360662					0.176124	0.105412	-559.248	1149.58	12.3528	0.000304159
+	+	-0.349264			-0.061662		0.16348	0.104332	-558.338	1149.91	12.6813	0.00025809
+	+	-0.362003					0.174419		-560.852	1150.66	13.4233	0.00017809
+	+	-0.350006			-0.0661834		0.160886		-559.915	1150.92	13.6866	0.000156118
+	+	-0.404714			-0.0947261	+		0.0980425	-558.114	1151.62	14.3899	0.000109833
+	+	-0.425944				+		0.0977386	-559.261	1151.76	14.5275	0.000102532
+	+	-0.382281			-0.108364			0.101147	-560.572	1152.23	15	8.09566e-05
+	+	-0.404783			-0.094804	+			-559.575	1152.39	15.1555	7.4903e-05
+	+		0.0608831	+	-0.123849		0.271369	0.137211	-557.48	1152.52	15.2899	7.00338e-05
+	+	-0.425886				+			-560.723	1152.53	15.3028	6.95827e-05
+	+	-0.40802						0.10308	-561.877	1152.7	15.4718	6.39451e-05
+	+	-0.382702			-0.111913				-562.094	1153.14	15.9062	5.14619e-05
+	+		0.0627985	+			0.307749	0.140361	-558.875	1153.14	15.9119	5.13147e-05
+	+		0.0602945	+	-0.111727	+	0.291311	0.133825	-555.629	1153.18	15.9521	5.02938e-05
+	+		0.0623129	+		+	0.324663	0.135341	-556.875	1153.49	16.2571	4.31808e-05
+	+	-0.409248							-563.434	1153.69	16.458	3.90533e-05
+	+		0.0536804	+	-0.130703		0.27588		-559.462	1154.32	17.0867	2.85193e-05
+	+		0.0535554	+	-0.116095	+	0.297267		-557.534	1154.81	17.5746	2.23452e-05
+	+		0.0554028	+			0.314294		-560.921	1155.08	17.8467	1.95031e-05
+	+		0.0554581	+		+	0.331849		-558.813	1155.19	17.9567	1.84597e-05
+	+			+	-0.147781		0.316626	0.0933181	-561.507	1158.41	21.1753	3.69236e-06
+	+			+	-0.139687	+	0.341532	0.0924316	-559.467	1158.67	21.4416	3.23204e-06
+	+			+	-0.150666		0.315197		-562.884	1159	21.7724	2.73939e-06
+	+		0.0715703	+	-0.228692			0.14323	-561.831	1159.06	21.8238	2.66993e-06
+	+			+	-0.140637	+	0.340935		-560.833	1159.23	21.9953	2.45045e-06
+	+			+		+	0.386845	0.0934278	-560.965	1159.49	22.2607	2.14593e-06
+	+			+			0.362939	0.0965057	-563.143	1159.52	22.2899	2.11489e-06
+	+		0.0721819	+	-0.224025	+		0.142082	-560.131	1160	22.7685	1.66473e-06
+	+			+		+	0.386259		-562.34	1160.07	22.8422	1.60455e-06
+	+			+			0.362157		-564.554	1160.2	22.9646	1.50928e-06
+	+		0.0645236	+	-0.238705				-563.863	1160.96	23.7297	1.0295e-06
+	+		0.0654584	+	-0.232165	+			-562.128	1161.82	24.5862	6.70871e-07
+	+		0.0606138		-0.125019	+	0.284491	0.146064	-562.332	1162.23	24.9938	5.47186e-07
+	+		0.0616258		-0.157349		0.256536	0.15606	-564.591	1162.42	25.1864	4.96955e-07
+	+		0.0637483			+	0.320849	0.150168	-563.698	1162.79	25.5583	4.12627e-07
+	+		0.0784542	+				0.153455	-564.84	1162.92	25.6844	3.87403e-07
+	+		0.0798275	+		+		0.149435	-562.914	1163.39	26.158	3.05727e-07
+	+		0.0659166				0.300636	0.165872	-566.359	1163.81	26.5756	2.48118e-07
+	+		0.0548843		-0.134467	+	0.287131		-564.412	1164.22	26.9857	2.02119e-07
+	+		0.0555365		-0.173404		0.256122		-566.857	1164.8	27.5713	1.50815e-07
+	+		0.0580054			+	0.326378		-565.86	1164.96	27.7247	1.39678e-07
+	+		0.0711687	+					-567.038	1165.17	27.9336	1.25824e-07
+	+		0.072927	+		+			-565.031	1165.46	28.2245	1.08795e-07
+		-0.266174	0.0496081	+			0.181127	0.128204	-572.493	1165.48	28.2468	1.07585e-07
+		-0.279837	0.046188	+		+	0.202332	0.126405	-570.455	1165.61	28.3809	1.00607e-07
+		-0.26061	0.0492539	+	-0.0342361		0.173707	0.128492	-571.725	1166.04	28.8119	8.11058e-08
+		-0.275501	0.0458937	+	-0.023178	+	0.198145	0.126767	-569.724	1166.27	29.0385	7.2417e-08
+	+		0.0597743				0.305081		-568.821	1166.59	29.3608	6.16385e-08
+	+			+	-0.274855			0.0912377	-566.921	1167.08	29.8457	4.83671e-08
+		-0.267373	0.0408407	+			0.187092		-574.524	1167.45	30.2182	4.01492e-08
+		-0.279769	0.0379079	+		+	0.210752		-572.432	1167.46	30.225	4.00125e-08
+	+			+	-0.278518				-568.279	1167.65	30.4143	3.63981e-08
+	+			+	-0.278761	+		0.092337	-565.154	1167.87	30.6385	3.25393e-08
+	+		0.0693386		-0.247343			0.154813	-568.399	1167.89	30.6548	3.22748e-08
+		-0.261987	0.0404793	+	-0.0329576		0.179973		-573.76	1168.01	30.7807	3.03055e-08
+	+				-0.16677	+	0.327224	0.110195	-566.327	1168.05	30.816	2.97756e-08
+		-0.275282	0.0378231	+	-0.0238497	+	0.206723		-571.688	1168.08	30.846	2.93322e-08
+	+		0.0699657		-0.230449	+		0.149467	-566.489	1168.37	31.1405	2.53163e-08
+	+			+	-0.280866	+			-566.522	1168.44	31.2069	2.449e-08
+	+				-0.19893		0.29306	0.119055	-568.751	1168.59	31.3578	2.271e-08
+		-0.297566	0.0553627	+	-0.0859453			0.135293	-574.22	1168.93	31.7008	1.91302e-08
+		-0.316894	0.0570376	+				0.135478	-575.298	1169	31.767	1.8508e-08
+	+				-0.171075	+	0.32558		-567.899	1169.03	31.8016	1.81899e-08
+	+					+	0.38089	0.114306	-568.109	1169.45	32.2227	1.4737e-08
+		-0.301447		+		+	0.243396	0.0858739	-573.447	1169.49	32.256	1.44932e-08
+		-0.30706	0.0532577	+	-0.0913099	+		0.134768	-572.566	1169.83	32.6026	1.21871e-08
+	+				-0.208139		0.289306		-570.442	1169.83	32.6027	1.21867e-08
+		-0.327597	0.0554687	+		+		0.134846	-573.656	1169.91	32.6735	1.17626e-08
+		-0.292718		+	-0.0442811	+	0.233716	0.0876638	-572.634	1169.97	32.7379	1.139e-08
+		-0.300399		+		+	0.242234		-574.764	1170.02	32.7899	1.1098e-08
+	+		0.0634286		-0.263338				-570.597	1170.14	32.9121	1.04397e-08
+		-0.285165		+			0.216992	0.0808223	-575.996	1170.39	33.162	9.21385e-09
+	+		0.0643215		-0.241905	+			-568.582	1170.4	33.1693	9.18029e-09
+		-0.292631		+	-0.03927	+	0.23403		-573.973	1170.54	33.3082	8.56441e-09
+	+					+	0.380416		-569.73	1170.55	33.3176	8.52398e-09
+		-0.273905		+	-0.0533906		0.206253	0.0832799	-575.146	1170.78	33.5527	7.57864e-09
+		-0.285191		+			0.215916		-577.244	1170.81	33.5779	7.48365e-09
+	+						0.354323	0.129659	-571.046	1171.04	33.8095	6.66546e-09
+		-0.297837	0.0465645	+	-0.0915591				-576.365	1171.13	33.8999	6.37077e-09
+		-0.275504		+	-0.0484835		0.205998		-576.428	1171.26	34.0268	5.9793e-09
+		-0.32005	0.0480003	+					-577.474	1171.27	34.0378	5.94634e-09
+	+		0.0789575			+		0.160468	-569.298	1171.83	34.6003	4.48851e-09
+		-0.30859	0.0451813	+	-0.095311	+			-574.641	1171.88	34.6439	4.39182e-09
+		-0.329938	0.0470596	+		+			-575.766	1172.03	34.7938	4.07461e-09
+	+		0.0790786					0.172521	-571.686	1172.32	35.0905	3.51294e-09
+	+						0.353141		-572.879	1172.58	35.348	3.08859e-09
+	+			+				0.100449	-570.747	1172.58	35.3498	3.08572e-09
+	+			+		+		0.0978825	-568.883	1173.16	35.9284	2.31061e-09
+	+			+					-572.199	1173.35	36.1171	2.10248e-09
+		-0.326766	0.0466606			+	0.174169	0.141771	-576.574	1173.64	36.4086	1.81738e-09
+	+			+		+			-570.306	1173.85	36.617	1.6375e-09
+	+		0.0732319			+			-571.573	1174.23	37.0025	1.35045e-09
+		-0.32278	0.0461358		-0.0222299	+	0.170466	0.141442	-575.837	1174.27	37.0361	1.32794e-09
+		-0.320417	0.0507118				0.144322	0.151639	-579.116	1174.55	37.3224	1.15082e-09
+		-0.31641		+	-0.121231			0.0857219	-578.261	1174.92	37.6931	9.5614e-10
+		-0.333824		+	-0.127071	+		0.0903665	-576.173	1174.94	37.7065	9.49741e-10
+		-0.311982	0.0493087		-0.0515575		0.134151	0.150016	-578.27	1174.94	37.7114	9.47413e-10
+	+		0.0730633						-574.184	1175.19	37.9579	8.37581e-10
+		-0.317265		+	-0.119101				-579.579	1175.48	38.2468	7.24913e-10
+	+				-0.306904			0.111925	-573.303	1175.56	38.324	6.97475e-10
+		-0.33363		+	-0.124292	+			-577.544	1175.58	38.3502	6.88373e-10
+		-0.346974		+				0.0838013	-579.672	1175.67	38.4341	6.60101e-10
+		-0.364775		+		+		0.0876488	-577.61	1175.71	38.4814	6.44667e-10
+	+				-0.294942	+		0.107239	-571.389	1176.02	38.7832	5.54375e-10
+		-0.347715		+					-580.963	1176.18	38.9436	5.11663e-10
+		-0.325792	0.0400907			+	0.182051		-578.89	1176.18	38.9506	5.09864e-10
+		-0.364227		+		+			-578.947	1176.3	39.0655	4.814e-10
+		-0.339133	0.052575		-0.0887656			0.150326	-580.07	1176.46	39.2295	4.43492e-10
+		-0.359	0.0555887					0.153579	-581.175	1176.6	39.3675	4.13927e-10
+	+				-0.314766				-574.894	1176.61	39.3787	4.1162e-10
+		-0.367111	0.0535521			+		0.145907	-579.151	1176.71	39.4732	3.92612e-10
+		-0.320804	0.0394933		-0.0310658	+	0.176274		-578.112	1176.72	39.4852	3.90281e-10
+		-0.350458	0.0509293		-0.0782509	+		0.144495	-578.155	1176.8	39.5715	3.73782e-10
+	+				-0.299436	+			-572.92	1176.93	39.696	3.51238e-10
+			0.0556009	+	-0.138461		0.27077	0.13488	-578.319	1177.13	39.9001	3.17149e-10
+		-0.32176	0.0436489				0.148495		-581.724	1177.7	40.4662	2.38977e-10
+			0.0547822	+	-0.130105	+	0.287826	0.132112	-576.517	1177.74	40.5054	2.34332e-10
+		-0.30934	0.042154		-0.0677272		0.136419		-580.783	1177.89	40.6552	2.17424e-10
+			0.0579119	+			0.311954	0.137671	-579.873	1178.15	40.9176	1.90691e-10
+		-0.344878				+	0.216398	0.10717	-579.938	1178.28	41.0466	1.78778e-10
+			0.0572586	+		+	0.327234	0.133245	-577.931	1178.46	41.2244	1.63567e-10
+		-0.333845			-0.0628233	+	0.201619	0.107814	-579.029	1178.55	41.3193	1.55991e-10
+			0.0482831	+	-0.144138		0.275546		-580.302	1179.01	41.7747	1.24228e-10
+		-0.349931	0.0442625		-0.0878396	+			-580.459	1179.32	42.0894	1.06138e-10
+		-0.337205	0.0453833		-0.104396				-582.566	1179.38	42.1505	1.02947e-10
+		-0.368233	0.0468699			+			-581.535	1179.39	42.1606	1.02426e-10
+			0.0478888	+	-0.133368	+	0.294195		-578.431	1179.46	42.2234	9.92614e-11
+		-0.34364				+	0.216045		-581.572	1179.47	42.2344	9.8716e-11
+		-0.33287			-0.062409	+	0.201502		-580.664	1179.73	42.4982	8.65156e-11
+		-0.361284	0.048468						-583.813	1179.81	42.5812	8.29987e-11
+		-0.316226			-0.0969149		0.161454	0.113205	-581.904	1180.13	42.897	7.08779e-11
+			0.050434	+			0.318474		-581.913	1180.15	42.9149	7.0247e-11
+			0.0502789	+		+	0.334489		-579.872	1180.24	43.0059	6.71225e-11
+		-0.334413					0.181809	0.114586	-583.069	1180.39	43.1553	6.22902e-11
+		-0.316476			-0.101127		0.158968		-583.64	1181.53	44.2976	3.51867e-11
+	+					+		0.11709	-575.364	1181.82	44.5838	3.04944e-11
+		-0.335359					0.180144		-584.841	1181.87	44.6374	2.96888e-11
+		-0.368653			-0.131024	+		0.107313	-581.842	1182.09	44.8552	2.66245e-11
+				+	-0.161387		0.313081	0.0936793	-581.863	1182.13	44.8966	2.60796e-11
+				+	-0.156302	+	0.334825	0.0933569	-579.879	1182.35	45.12	2.33236e-11
+	+							0.12902	-577.776	1182.37	45.142	2.30677e-11
+		-0.349916			-0.142848			0.110346	-584.088	1182.43	45.1938	2.24776e-11
+				+	-0.163444		0.311818		-583.27	1182.86	45.6296	1.80774e-11
+	+					+			-576.998	1182.95	45.715	1.73216e-11
+		-0.398941				+		0.106336	-583.343	1183.01	45.7758	1.68026e-11
+				+	-0.156423	+	0.334405		-581.279	1183.05	45.8186	1.6447e-11
+		-0.368046			-0.130695	+			-583.455	1183.23	45.9988	1.50299e-11
+				+		+	0.386163	0.0937054	-581.557	1183.61	46.375	1.24527e-11
+				+			0.364287	0.096235	-583.667	1183.66	46.4236	1.21536e-11
+		-0.349719			-0.146236				-585.769	1183.72	46.4932	1.17384e-11
+		-0.38456						0.112348	-585.787	1183.76	46.5282	1.15343e-11
+			0.0662576	+	-0.244842			0.140811	-582.694	1183.79	46.5594	1.13562e-11
+	+								-579.564	1183.83	46.5995	1.11308e-11
+		-0.398289				+			-584.947	1184.14	46.9119	9.521e-12
+				+		+	0.385468		-582.958	1184.32	47.0871	8.72257e-12
+				+			0.363427		-585.102	1184.45	47.2213	8.15618e-12
+			0.0665964	+	-0.242487	+		0.140415	-580.967	1184.53	47.2961	7.8571e-12
+		-0.385354							-587.505	1185.14	47.912	5.77455e-12
+			0.0591101	+	-0.25361				-584.723	1185.77	48.5364	4.22587e-12
+			0.0597161	+	-0.249592	+			-582.974	1186.44	49.2088	3.01931e-12
+			0.0739129	+				0.150127	-586.032	1188.39	51.154	1.14159e-12
+			0.0750695	+		+		0.146863	-584.101	1188.7	51.4634	9.78004e-13
+			0.0540336		-0.151963	+	0.275403	0.147397	-584.795	1190.08	52.8515	4.88546e-13
+			0.0549991		-0.182153		0.250576	0.157258	-586.996	1190.31	53.0815	4.35483e-13
+			0.0665945	+					-588.206	1190.66	53.4293	3.65966e-13
+			0.0680765	+		+			-586.208	1190.82	53.586	3.38398e-13
+				+	-0.289221			0.0912909	-587.253	1190.83	53.5954	3.368e-13
+			0.0580374			+	0.320402	0.151551	-586.425	1191.25	54.0201	2.72369e-13
+				+	-0.294481	+		0.0930056	-585.452	1191.4	54.1651	2.53322e-13
+				+	-0.292077				-588.635	1191.52	54.2876	2.38275e-13
+				+	-0.2958	+			-586.848	1192.1	54.8678	1.78268e-13
+			0.0480255		-0.16024	+	0.278429		-586.929	1192.26	55.0285	1.64503e-13
+			0.0601863				0.302599	0.167619	-589.085	1192.42	55.1884	1.51865e-13
+			0.0486074		-0.197164		0.250305		-589.317	1192.88	55.6515	1.20474e-13
+			0.0519951			+	0.326027		-588.641	1193.6	56.3725	8.40131e-14
+					-0.190078	+	0.314094	0.114179	-588.188	1194.78	57.5479	4.66775e-14
+					-0.220309		0.283478	0.122943	-590.523	1195.3	58.0636	3.60681e-14
+			0.0537131				0.306962		-591.607	1195.4	58.1687	3.42219e-14
+			0.0623869		-0.271397			0.15574	-590.704	1195.66	58.4247	3.01101e-14
+			0.0629979		-0.255267	+		0.150705	-588.779	1195.96	58.7281	2.58716e-14
+					-0.193372	+	0.312566		-589.835	1195.99	58.7604	2.54577e-14
+					-0.228696		0.279666		-592.296	1196.78	59.5478	1.71724e-14
+						+	0.376164	0.117651	-590.257	1196.84	59.604	1.66967e-14
+				+				0.0987438	-591.424	1197.1	59.8649	1.46543e-14
+				+		+		0.0967606	-589.541	1197.49	60.2535	1.2067e-14
+				+					-592.883	1197.95	60.7215	9.54902e-15
+			0.0561807		-0.286276				-592.949	1198.09	60.8535	8.93912e-15
+						+	0.375442		-591.947	1198.14	60.9107	8.6874e-15
+			0.0570468		-0.265551	+			-590.923	1198.17	60.9364	8.57645e-15
+				+		+			-590.976	1198.27	61.0425	8.13315e-15
+							0.352315	0.133156	-593.149	1198.49	61.2536	7.31838e-15
+							0.350816		-595.061	1200.26	63.0242	3.01957e-15
+			0.0731775			+		0.161092	-592.046	1200.41	63.1824	2.78982e-15
+			0.0733297					0.173162	-594.487	1201.16	63.9292	1.9205e-15
+					-0.326307			0.11558	-594.91	1202.01	64.7752	1.25811e-15
+					-0.314647	+		0.111101	-592.992	1202.31	65.0744	1.08326e-15
+			0.0671553			+			-594.358	1202.97	65.7332	7.79259e-16
+					-0.333306				-596.572	1203.28	66.0448	6.66839e-16
+					-0.31815	+			-594.59	1203.43	66.1976	6.17803e-16
+			0.0670065						-597.017	1204.17	66.9346	4.27365e-16
+						+		0.118869	-597.425	1209.1	71.8669	3.62886e-17
+								0.130778	-599.872	1209.88	72.6458	2.45826e-17
+						+			-599.104	1210.4	73.1633	1.89782e-17
+									-601.708	1211.5	74.2732	1.08958e-17
