# Supplementary material for: Increased tolerance to humans among disturbed wildlife
Source: Nat Commun. 2015 Nov 16;6:8877. doi: 10.1038/ncomms9877 (PMC4660219; doi:10.1038/ncomms9877)
Supplement: Supplementary Data 3 — Model selection of rural-urban birds: phylogenetic effect not controlled [file ncomms9877-s4.xlsx]

## Sheet: Supplementary_Data_3
Intercept	Body mass	Clutch size	Diet	Foraging habit	Group size	Habitat openness	Migration	Log likelihood	AICc	ΔAICc	Akaike's weight
+	-0.389742	0.0318881	+		+	0.212755	0.130669	-387.084	799.171	0	0.0781306
+	-0.410579	0.0330637	+	0.106595	+	0.242152	0.126735	-386.034	799.242	0.0707642	0.0754145
+	-0.3656	0.037269	+			0.178379	0.13059	-389.397	799.498	0.326594	0.0663594
+	-0.414037		+		+	0.238183	0.0967481	-388.501	799.847	0.676087	0.05572
+	-0.37979	0.0381166	+	0.0739298		0.196822	0.12785	-388.526	799.898	0.726381	0.0543362
+	-0.434165		+	0.0971107	+	0.266093	0.0921085	-387.502	800.007	0.835666	0.0514468
+	-0.418185	0.0231434	+	0.114751	+	0.253331		-387.603	800.209	1.03793	0.0464983
+	-0.412149		+		+	0.238204		-389.76	800.223	1.05128	0.046189
+	-0.396186	0.0215783	+		+	0.222191		-388.707	800.259	1.08809	0.0453466
+	-0.433904		+	0.106312	+	0.268416		-388.708	800.263	1.09139	0.045272
+	-0.370274	0.0265488	+			0.188007		-391.05	800.674	1.50251	0.0368599
+	-0.383508		+			0.203465	0.0866954	-391.192	800.958	1.78674	0.0319768
+	-0.385858	0.0277165	+	0.0822319		0.208135		-390.136	800.974	1.80306	0.031717
+	-0.382851		+			0.204531		-392.341	801.138	1.96711	0.0292192
+	-0.395802		+	0.0612245		0.219439	0.0839193	-390.366	801.435	2.26338	0.0251961
+	-0.39693		+	0.0707177		0.222634		-391.482	801.537	2.36546	0.0239425
+	-0.406898	0.0444182			+	0.181357	0.162533	-390.432	801.568	2.39656	0.023573
+	-0.424329	0.0443314	+				0.142527	-391.646	801.865	2.69406	0.0203149
+	-0.419339	0.0462914		0.0662376	+	0.198443	0.1624	-389.581	802.008	2.83645	0.0189189
+	-0.446974	0.041862	+		+		0.143115	-389.763	802.373	3.20189	0.0157594
+	-0.425329	0.0443515	+	0.00197413			0.142617	-390.923	802.549	3.37794	0.0144315
+	-0.451601	0.0420758	+	0.0133047	+		0.142759	-389.012	803.027	3.85618	0.0113622
+	-0.43395	0.0331561	+					-393.46	803.377	4.20528	0.00954236
+	-0.403956	0.0504504				0.13825	0.175757	-393.497	803.45	4.2791	0.00919657
+	-0.45809	0.0309714	+		+			-391.547	803.797	4.62544	0.00773429
+	-0.41294	0.0361098			+	0.189944		-392.628	803.83	4.65858	0.00760719
+	-0.455609	0.0509018			+		0.168691	-392.644	803.861	4.68962	0.00749001
+	-0.436326	0.0333504	+	0.00623444				-392.727	804.027	4.8554	0.00689421
+	-0.490356		+		+		0.0989084	-391.719	804.142	4.97059	0.00650835
+	-0.404862	0.0506794		0.00254771		0.139206	0.1761	-392.786	804.146	4.97482	0.00649462
+	-0.425373	0.0379301		0.0643837	+	0.206682		-391.771	804.246	5.07427	0.00617955
+	-0.45635		+				0.0912837	-393.908	804.273	5.10173	0.00609529
+	-0.464025	0.0313868	+	0.0175527	+			-390.782	804.411	5.23979	0.00568872
+	-0.455252	0.050735		-0.00570382	+		0.168762	-391.909	804.522	5.35064	0.00538201
+	-0.436019				+	0.216946	0.123716	-392.985	804.543	5.37129	0.00532671
+	-0.457075		+					-395.109	804.573	5.40181	0.00524604
+	-0.489371		+		+			-393.001	804.575	5.40403	0.00524025
+	-0.447383	0.0543457					0.179908	-395.152	804.658	5.48659	0.00502832
+	-0.488279		+	-0.00993997	+		0.0996956	-390.953	804.751	5.58002	0.00479883
+	-0.450433		+	-0.0213558			0.0928105	-393.151	804.875	5.70424	0.00450983
+	-0.441471			0.0230587	+	0.22407	0.123269	-392.226	805.156	5.98434	0.00392047
+	-0.489961		+	-0.00183718	+			-392.239	805.182	6.01042	0.00386967
+	-0.453696		+	-0.0135445				-394.366	805.19	6.01866	0.00385376
+	-0.437109	0.0529133		-0.0400939			0.179092	-394.376	805.208	6.03694	0.00381871
+	-0.43625				+	0.217412		-394.583	805.622	6.45113	0.00310439
+	-0.443134			0.0289012	+	0.226061		-393.812	806.196	7.02514	0.00232987
+	-0.46505	0.0424832			+			-394.932	806.321	7.14979	0.00218909
+	-0.413679	0.0415943				0.145133		-396.016	806.387	7.21559	0.00211824
+	-0.464022	0.0421955		-0.00953601	+			-394.177	806.928	7.75692	0.00161595
+	-0.412953	0.0415231		-0.00720547		0.143928		-395.281	807.019	7.84771	0.00154423
+	-0.459916	0.0453848						-397.732	807.728	8.55699	0.00108316
+	-0.428263					0.168396	0.12976	-396.778	807.911	8.74015	0.000988377
+	-0.502144				+		0.123819	-395.791	808.039	8.8678	0.000927265
+	-0.44687	0.0436568		-0.0503733				-396.902	808.158	8.98632	0.000873909
+	-0.417087			-0.0516281		0.156792	0.130654	-395.953	808.363	9.19134	0.000788764
+	-0.485214			-0.0611167	+		0.125661	-394.905	808.383	9.21171	0.000780769
+	-0.503164				+			-397.375	809.105	9.93416	0.000544058
+	-0.432495					0.16864		-398.483	809.23	10.059	0.000511134
+	-0.488151			-0.0556175	+			-396.506	809.469	10.2977	0.000453634
+	-0.422123			-0.0495718		0.157452		-397.658	809.671	10.4996	0.000410076
+	-0.454266			-0.100805			0.131271	-397.738	809.831	10.66	0.000378467
+	-0.48446						0.129865	-398.846	809.958	10.7864	0.000355296
+	-0.459868			-0.0986373				-399.442	811.148	11.977	0.00019591
+	-0.489283							-400.537	811.263	12.0917	0.000184988
+		0.0546376	+		+	0.37747	0.162393	-395.933	814.711	15.54	3.29877e-05
+		0.0532526	+	-0.0598349	+	0.35737	0.163748	-395.023	815.049	15.8775	2.78653e-05
+		0.0519648	+			0.371789	0.165283	-398.392	815.357	16.1854	2.389e-05
+		0.0502323	+	-0.0928174		0.339597	0.166702	-397.344	815.391	16.2196	2.34846e-05
+		0.0434771	+		+	0.390134		-397.86	816.423	17.2517	1.40171e-05
+		0.0421128	+	-0.057038	+	0.371362		-396.958	816.761	17.5902	1.18348e-05
+		0.0403163	+			0.385271		-400.369	817.196	18.0244	9.52513e-06
+		0.038573	+	-0.0909069		0.354251		-399.331	817.235	18.064	9.3383e-06
+			+		+	0.43831	0.11119	-398.457	817.616	18.4447	7.71969e-06
+			+	-0.0876251	+	0.405597	0.114527	-397.43	817.705	18.5341	7.38235e-06
+			+	-0.114677		0.376993	0.116754	-399.665	817.903	18.7315	6.68861e-06
+			+			0.419288	0.113306	-400.842	818.141	18.9699	5.93678e-06
+			+		+	0.437348		-399.852	818.277	19.1053	5.5482e-06
+			+	-0.0814162	+	0.40739		-398.853	818.41	19.2385	5.19072e-06
+			+	-0.109429		0.380555		-401.114	818.685	19.5135	4.52386e-06
+			+			0.420355		-402.258	818.871	19.7	4.12109e-06
+		0.0589353		-0.11279	+	0.3256	0.190587	-399.464	819.631	20.4595	2.81896e-06
+		0.0626933			+	0.363078	0.191534	-400.623	819.82	20.6487	2.56458e-06
+		0.0494903		-0.118297	+	0.334357		-401.801	822.175	23.0039	7.89915e-07
+		0.059701		-0.191297		0.29014	0.212188	-402.865	822.186	23.0151	7.85509e-07
+		0.0695196	+	-0.220153	+		0.188635	-399.721	822.287	23.1162	7.46807e-07
+		0.0533536			+	0.373358		-402.992	822.441	23.2696	6.91673e-07
+		0.0642353	+	-0.253193			0.193748	-402.084	822.742	23.5705	5.95035e-07
+				-0.167237	+	0.36403	0.1434	-402.599	823.772	24.6005	3.55547e-07
+		0.0670133				0.35339	0.22061	-404.725	823.805	24.634	3.4964e-07
+		0.05742	+	-0.225052	+			-401.947	824.597	25.426	2.35308e-07
+		0.0795815	+		+		0.191888	-401.957	824.617	25.4457	2.32997e-07
+					+	0.426735	0.141619	-404.162	824.782	25.6103	2.14591e-07
+				-0.164937	+	0.365261		-404.327	825.111	25.9399	1.81988e-07
+		0.051587	+	-0.260247				-404.387	825.231	26.0599	1.71392e-07
+		0.0491828		-0.206711		0.298432		-405.543	825.44	26.2684	1.54426e-07
+		0.0682614		-0.252721	+		0.203346	-403.561	825.695	26.5242	1.35884e-07
+					+	0.42656		-405.871	826.097	26.9254	1.11184e-07
+		0.0742971	+				0.200602	-404.866	826.188	27.017	1.06209e-07
+				-0.248059		0.31716	0.162532	-406.091	826.536	27.3653	8.92343e-08
+			+	-0.302119			0.131012	-405.263	826.983	27.8114	7.13915e-08
+		0.0674561	+		+			-404.228	827.029	27.8576	6.97628e-08
+			+	-0.28365	+		0.124695	-403.183	827.07	27.8986	6.83465e-08
+		0.0566049				0.367319		-407.558	827.381	28.21	5.84935e-08
+		0.0663932		-0.313439			0.222169	-406.576	827.507	28.3356	5.49321e-08
+			+	-0.279444	+			-404.698	827.97	28.7985	4.3581e-08
+			+	-0.300081				-406.844	828.042	28.8709	4.20333e-08
+				-0.252055		0.319335		-408.056	828.378	29.2066	3.55372e-08
+		0.058437		-0.262845	+			-406.027	828.51	29.3391	3.32595e-08
+		0.0614672	+					-407.249	828.851	29.6802	2.8044e-08
+		0.0810907			+		0.211784	-406.23	828.916	29.7452	2.71471e-08
+						0.408302	0.167255	-408.647	829.559	30.3881	1.96851e-08
+		0.0556553		-0.332925				-409.334	830.933	31.7613	9.90689e-09
+			+		+		0.119026	-406.311	831.195	32.0239	8.68819e-09
+				-0.3327	+		0.147804	-407.37	831.198	32.0265	8.67684e-09
+						0.411633		-410.662	831.512	32.3409	7.41462e-09
+		0.0712975			+			-408.818	831.99	32.8188	5.83865e-09
+			+		+			-407.773	832.003	32.8321	5.79992e-09
+			+				0.129178	-408.825	832.005	32.8336	5.79569e-09
+				-0.331597	+			-409.122	832.599	33.4273	4.30697e-09
+				-0.387141			0.16625	-410.25	832.765	33.5941	3.9623e-09
+			+					-410.381	833.028	33.8567	3.4748e-09
+		0.0832172					0.243899	-410.416	833.097	33.9261	3.35633e-09
+				-0.39244				-412.225	834.638	35.4671	1.55322e-09
+					+		0.147556	-411.376	837.107	37.9355	4.52092e-10
+		0.0724369						-413.485	837.16	37.9884	4.40285e-10
+					+			-413.11	838.485	39.3138	2.26955e-10
+							0.178198	-415.664	841.517	42.3453	4.98479e-11
+								-417.732	843.59	44.4185	1.76791e-11
