# Supplementary material for: Increased tolerance to humans among disturbed wildlife
Source: Nat Commun. 2015 Nov 16;6:8877. doi: 10.1038/ncomms9877 (PMC4660219; doi:10.1038/ncomms9877)
Supplement: Supplementary Data 4 — Model selection of all birds: phylogenetic effect controlled [file ncomms9877-s5.xlsx]

## Sheet: Supplementary_Data_4
Intercept	Habitats contrasted	Body mass	Clutch size	Diet	Foraging habit	Group size	Habitat openness	Migration	Log likelihood	AICc	ΔAICc	Akaike's weight
+	+	-0.313817	0.0506396	+		+	0.187928	0.126668	-547.653	1137.23	0	0.143584
+	+	-0.298534	0.0543204	+			0.164041	0.128921	-549.837	1137.24	0.00443058	0.143266
+	+	-0.297763	0.0542793	+	-0.00487009		0.162959	0.128997	-549.14	1138.02	0.787124	0.096869
+	+	-0.316031	0.0508031	+	0.0140249	+	0.191255	0.126562	-546.953	1138.03	0.798948	0.096298
+	+	-0.295092	0.0432446	+		+	0.196807		-549.575	1138.89	1.65668	0.0627137
+	+	-0.297418	0.0455477	+			0.170245		-551.862	1139.12	1.88657	0.055904
+	+	-0.294329	0.0436764	+	0.0158705	+	0.200668		-548.852	1139.63	2.39911	0.0432659
+	+	-0.292022	0.0457447	+	-0.00460793		0.169855		-551.159	1139.88	2.6485	0.0381937
+	+	-0.343661	0.0611592	+				0.135469	-552.28	1139.95	2.72287	0.0367996
+	+	-0.332004	0.0601648	+	-0.0527558			0.135196	-551.436	1140.43	3.20098	0.028975
+	+	-0.357503	0.0595114	+		+		0.13457	-550.545	1140.83	3.59795	0.0237587
+	+	-0.347359	0.0584568	+	-0.0477442	+		0.134769	-549.736	1141.4	4.16732	0.0178725
+	+	-0.353922	0.0510806			+	0.166758	0.137468	-551.927	1141.42	4.18365	0.0177271
+	+	-0.335311		+		+	0.229179	0.0774654	-551.179	1142.1	4.8649	0.0126098
+	+	-0.346914	0.0520049	+					-554.439	1142.11	4.88273	0.0124978
+	+	-0.356782	0.0515796		0.0203592	+	0.17146	0.137805	-551.215	1142.17	4.93675	0.0121648
+	+	-0.317506		+		+	0.229836		-552.334	1142.23	4.99721	0.0118026
+	+	-0.344619	0.0554532				0.135265	0.146393	-554.561	1142.36	5.12622	0.0110653
+	+	-0.330333	0.0513494	+	-0.0538756				-553.585	1142.56	5.33311	0.00997785
+	+	-0.339814	0.0521355	+		+			-552.617	1142.8	5.56465	0.00888707
+	+	-0.330473		+	-0.000656185	+	0.229254	0.0759999	-550.477	1142.88	5.64958	0.00851758
+	+	-0.314456		+	0.00219796	+	0.23045		-551.618	1142.98	5.74333	0.00812755
+	+	-0.34242	0.0550862		-0.0142121		0.132401	0.14592	-553.85	1143.09	5.8622	0.00765852
+	+	-0.316708		+			0.202656	0.0745421	-553.925	1143.24	6.01263	0.00710364
+	+	-0.326506	0.0513841	+	-0.0456749	+			-551.79	1143.32	6.08806	0.0068407
+	+	-0.304607		+			0.203442		-555.062	1143.36	6.12918	0.00670149
+	+	-0.352828	0.044493			+	0.170714		-554.186	1143.77	6.53352	0.00547484
+	+	-0.30861		+	-0.0190192		0.198939	0.0737058	-553.203	1143.97	6.73499	0.00495021
+	+	-0.379316	0.0601142					0.148161	-556.459	1144.01	6.77401	0.00485455
+	+	-0.297398		+	-0.0176098		0.199967		-554.332	1144.06	6.82559	0.00473095
+	+	-0.390872	0.057803			+		0.141329	-554.37	1144.14	6.90323	0.00455081
+	+	-0.369038	0.0584629		-0.0494958			0.146201	-555.626	1144.49	7.25583	0.00381525
+	+	-0.351863	0.0449868		0.0177242	+	0.175408		-553.473	1144.51	7.27637	0.00377627
+	+	-0.384548	0.0567244		-0.0331274	+		0.140865	-553.615	1144.79	7.55911	0.00327844
+	+	-0.347135	0.0484012				0.137376		-557.058	1145.2	7.97319	0.00266533
+	+		0.0632513	+		+	0.245603	0.0928637	-552.828	1145.39	8.16259	0.0024245
+	+		0.0646948	+			0.226816	0.100784	-555.069	1145.53	8.30118	0.00226219
+	+		0.0636042	+	-0.0540302		0.214891	0.100141	-554.156	1145.87	8.64213	0.00190762
+	+		0.0624989	+	-0.0366547	+	0.236794	0.0925638	-551.982	1145.89	8.65811	0.00189244
+	+	-0.343365	0.0478166		-0.0240124		0.132549		-556.328	1145.89	8.65978	0.00189086
+	+		0.057471	+		+	0.249802		-554.173	1145.91	8.67508	0.00187645
+	+		0.0584042	+			0.229936		-556.507	1146.25	9.01766	0.00158105
+	+		0.0567656	+	-0.0364842	+	0.240964		-553.323	1146.39	9.15421	0.00147671
+	+		0.0573361	+	-0.0547469		0.217742		-555.586	1146.57	9.33356	0.00135005
+	+	-0.391909	0.051129			+			-556.71	1146.66	9.42384	0.00129046
+	+	-0.382611	0.0530308						-558.993	1146.94	9.7053	0.00112106
+	+	-0.383578	0.0500247		-0.0367803	+			-555.94	1147.27	10.0414	0.000947628
+	+	-0.37014	0.0511742		-0.059291				-558.105	1147.3	10.0665	0.000935825
+	+	-0.3703				+	0.208256	0.0956783	-556	1147.39	10.1621	0.000892129
+	+	-0.375012		+		+		0.0705108	-555.179	1147.92	10.6878	0.000685925
+	+	-0.366365		+				0.0714527	-557.351	1147.94	10.7059	0.000679761
+	+	-0.365865		+		+			-556.287	1147.97	10.7354	0.000669815
+	+	-0.35773		+					-558.463	1148.01	10.7831	0.000654015
+	+	-0.353694				+	0.20731		-557.396	1148.03	10.7972	0.000649423
+	+	-0.348979		+	-0.0784669			0.0726573	-556.327	1148.05	10.8162	0.000643268
+	+	-0.365903			-0.0125525	+	0.205086	0.0946528	-555.284	1148.13	10.8981	0.000617461
+	+	-0.359079		+	-0.0736311	+		0.0722548	-554.196	1148.13	10.8999	0.000616921
+	+	-0.338874		+	-0.0763008				-557.449	1148.13	10.9019	0.000616285
+	+	-0.348622		+	-0.0702426	+			-555.317	1148.2	10.9639	0.000597478
+	+	-0.350207			-0.00768114	+	0.205378		-556.663	1148.72	11.4884	0.000459657
+	+	-0.353233					0.173335	0.0995496	-559.311	1149.71	12.4786	0.000280159
+	+		0.0738395	+	-0.111398			0.105189	-557.289	1149.97	12.7412	0.000245691
+	+	-0.345853			-0.0503961		0.162637	0.099184	-558.471	1150.18	12.9463	0.00022175
+	+		0.0775007	+				0.107206	-558.608	1150.45	13.2204	0.000193349
+	+	-0.34071					0.172236		-560.788	1150.53	13.2946	0.000186301
+	+			+		+	0.288182		-557.586	1150.57	13.3347	0.000182609
+	+		0.0737484	+	-0.103974	+		0.100761	-555.442	1150.62	13.3907	0.000177561
+	+		0.0674544	+	-0.113671				-558.774	1150.78	13.5525	0.000163764
+	+			+		+	0.286829	0.0400099	-556.633	1150.83	13.5961	0.000160232
+	+			+	-0.0584686	+	0.274008		-556.655	1150.87	13.6408	0.000156689
+	+		0.0772472	+		+		0.102198	-556.678	1150.92	13.6863	0.000153168
+	+	-0.332513			-0.0477001		0.162568		-559.94	1150.97	13.7358	0.000149424
+	+			+	-0.0585934	+	0.272885	0.0405977	-555.701	1151.14	13.909	0.000137026
+	+			+			0.266758		-560.097	1151.28	14.0501	0.000127691
+	+		0.0677595	+	-0.105697	+			-556.872	1151.31	14.0744	0.000126153
+	+		0.0711274	+					-560.114	1151.32	14.0839	0.000125552
+	+			+	-0.0741851		0.250088		-559.076	1151.39	14.1561	0.000121101
+	+			+			0.26574	0.0453773	-559.124	1151.48	14.253	0.000115374
+	+			+	-0.073576		0.249405	0.045423	-558.106	1151.61	14.3739	0.000108604
+	+		0.0712833	+		+			-558.124	1151.64	14.4104	0.000106642
+	+	-0.410038				+		0.0883168	-559.407	1152.05	14.8186	8.69543e-05
+	+	-0.39717			-0.0757974	+		0.0905253	-558.41	1152.21	14.9832	8.00853e-05
+	+	-0.399347				+			-560.72	1152.53	15.2965	6.84731e-05
+	+	-0.382087			-0.0967455			0.096893	-560.8	1152.69	15.4572	6.31869e-05
+	+	-0.384946			-0.0701508	+			-559.743	1152.72	15.4896	6.21691e-05
+	+	-0.395856						0.0948866	-561.968	1152.89	15.6544	5.72536e-05
+	+	-0.369187			-0.0923015				-562.234	1153.42	16.1871	4.38658e-05
+	+	-0.385857							-563.38	1153.58	16.3492	4.04499e-05
+	+		0.0641136			+	0.232843	0.100574	-559.252	1153.9	16.6668	3.45105e-05
+	+		0.0631437		-0.0396595	+	0.223589	0.0997216	-558.365	1154.29	17.0601	2.83493e-05
+	+		0.0589187			+	0.236613		-560.701	1154.64	17.4057	2.38509e-05
+	+		0.057943		-0.0420342	+	0.226862		-559.804	1155	17.7694	1.9885e-05
+	+		0.0669235				0.205579	0.113902	-561.984	1155.06	17.8255	1.93351e-05
+	+		0.0649539		-0.0674667		0.192269	0.111799	-560.967	1155.17	17.9379	1.82786e-05
+	+		0.0612891				0.207417		-563.598	1156.15	18.9154	1.12122e-05
+	+		0.0592931		-0.0717679		0.193332		-562.554	1156.2	18.9638	1.09438e-05
+	+			+	-0.144012				-563.021	1157.13	19.8981	6.85931e-06
+	+			+	-0.142354			0.0453284	-562.015	1157.27	20.0351	6.40519e-06
+	+			+	-0.139423	+			-561	1157.39	20.1616	6.01267e-06
+	+			+	-0.138113	+		0.0432912	-559.992	1157.55	20.3145	5.57029e-06
+	+			+					-564.645	1158.24	21.0082	3.93759e-06
+	+		0.0727303		-0.116458			0.113775	-563.611	1158.31	21.0781	3.80235e-06
+	+			+		+			-562.545	1158.33	21.094	3.77218e-06
+	+			+				0.0464641	-563.62	1158.33	21.0975	3.76569e-06
+	+		0.0724705		-0.10282	+		0.106114	-561.491	1158.38	21.144	3.6791e-06
+	+			+		+		0.0435991	-561.524	1158.44	21.2105	3.55873e-06
+	+		0.0762909			+		0.108987	-562.734	1158.7	21.4729	3.12128e-06
+	+		0.0772425					0.117858	-564.986	1158.92	21.6902	2.79989e-06
+	+		0.0670187		-0.107045	+			-562.998	1159.23	21.9998	2.39832e-06
+	+		0.0669437		-0.121819				-565.215	1159.38	22.1476	2.22747e-06
+	+					+	0.271341		-564.241	1159.57	22.3388	2.02444e-06
+	+					+	0.270109	0.0546293	-563.18	1159.6	22.3646	1.99842e-06
+	+		0.0708379			+			-564.272	1159.63	22.4005	1.96287e-06
+	+				-0.0703187	+	0.255166		-563.227	1159.69	22.4576	1.90765e-06
+	+				-0.0697222	+	0.254054	0.0545087	-562.167	1159.73	22.497	1.87042e-06
+	+		0.0714416						-566.636	1160.09	22.8626	1.55794e-06
+	+				-0.0980748		0.220412	0.0650474	-564.996	1161.08	23.8488	9.5147e-07
+	+				-0.0999036		0.22021		-566.127	1161.2	23.9731	8.94144e-07
+	+						0.239831	0.0662432	-566.202	1161.36	24.1234	8.29442e-07
+	+						0.240165		-567.348	1161.52	24.2855	7.64865e-07
+	+				-0.143433	+		0.0570096	-565.933	1165.1	27.8716	1.27313e-07
+	+				-0.145313	+			-567.037	1165.16	27.9298	1.23658e-07
+	+				-0.15599			0.0634427	-568.187	1165.32	28.0924	1.14006e-07
+	+				-0.158703				-569.328	1165.48	28.2457	1.05592e-07
+		-0.26615	0.0496138	+			0.181138	0.128223	-572.493	1165.48	28.2468	1.05532e-07
+		-0.279837	0.0461878	+		+	0.202331	0.126403	-570.455	1165.61	28.381	9.86858e-08
+		-0.260622	0.0492534	+	-0.0342213		0.173704	0.128493	-571.725	1166.04	28.8119	7.95572e-08
+	+					+		0.0586643	-567.523	1166.13	28.902	7.60546e-08
+	+					+			-568.645	1166.24	29.0079	7.21306e-08
+		-0.276555	0.0459552	+	-0.0210957	+	0.197283	0.126828	-569.728	1166.28	29.0466	7.07503e-08
+	+							0.0662456	-569.933	1166.69	29.4568	5.76304e-08
+	+								-571.105	1166.91	29.6811	5.15143e-08
+		-0.249444	0.0384036	+		+	0.212145		-572.292	1167.18	29.9457	4.51315e-08
+		-0.249931	0.0411231	+			0.189058		-574.484	1167.37	30.1388	4.09779e-08
+		-0.243152	0.0382617	+	-0.018211	+	0.208256		-571.536	1167.77	30.5422	3.34924e-08
+		-0.240099	0.0408168	+	-0.0340823		0.182329		-573.697	1167.89	30.6558	3.16436e-08
+		-0.297643	0.0553738	+	-0.0858163			0.135314	-574.22	1168.93	31.701	1.87642e-08
+		-0.316873	0.057044	+				0.135497	-575.298	1169	31.767	1.81548e-08
+		-0.27822		+		+	0.239636	0.0729825	-573.409	1169.41	32.1798	1.47691e-08
+		-0.26518		+		+	0.239905		-574.552	1169.6	32.3662	1.34545e-08
+		-0.328053	0.0555911	+		+		0.13505	-573.661	1169.92	32.6837	1.14798e-08
+		-0.309785	0.053674	+	-0.0851828	+		0.135622	-572.609	1169.92	32.6887	1.14513e-08
+		-0.269559		+	-0.0332375	+	0.231832	0.0726817	-572.623	1169.95	32.7171	1.12898e-08
+		-0.257201		+	-0.030085	+	0.232976		-573.764	1170.12	32.8898	1.03557e-08
+		-0.264188		+			0.216954	0.0730574	-575.931	1170.26	33.0327	9.6417e-09
+		-0.253958		+			0.217232		-577.082	1170.49	33.2545	8.62929e-09
+		-0.253121		+	-0.0471319		0.206977	0.0728234	-575.09	1170.67	33.4418	7.85813e-09
+		-0.243148		+	-0.0455847		0.207726		-576.24	1170.88	33.6506	7.079e-09
+		-0.27834	0.0469296	+	-0.0857222				-576.322	1171.05	33.814	6.52352e-09
+		-0.299211	0.0485254	+					-577.41	1171.14	33.9101	6.21747e-09
+		-0.296253	0.0475153	+		+			-575.603	1171.7	34.4683	4.70338e-09
+		-0.277611	0.0458108	+	-0.0806107	+			-574.562	1171.72	34.4855	4.6632e-09
+			0.0534912	+		+	0.256204	0.0880578	-574.687	1171.97	34.736	4.11415e-09
+			0.0539296	+	-0.079162		0.221959	0.0964555	-575.78	1172.05	34.8224	3.94016e-09
+			0.0553512	+			0.239358	0.0964513	-576.829	1172.06	34.8282	3.92878e-09
+			0.0522623	+	-0.0644787	+	0.241053	0.0884489	-573.734	1172.17	34.9382	3.71854e-09
+			0.0478986	+		+	0.259564		-576.007	1172.51	35.2751	3.14214e-09
+			0.0466646	+	-0.062793	+	0.244775		-575.056	1172.71	35.4745	2.84394e-09
+			0.0477396	+	-0.0784836		0.224264		-577.192	1172.79	35.5552	2.73143e-09
+			0.0491877	+			0.241467		-578.241	1172.8	35.571	2.71001e-09
+		-0.326759	0.046661			+	0.174165	0.141774	-576.574	1173.64	36.4086	1.7827e-09
+		-0.32393	0.0462087		-0.0194602	+	0.169662	0.141772	-575.843	1174.28	37.0474	1.29529e-09
+		-0.320411	0.050712				0.144325	0.15164	-579.116	1174.55	37.3225	1.12885e-09
+		-0.312008	0.0493092		-0.0515189		0.134142	0.150019	-578.27	1174.94	37.7115	9.29327e-10
+		-0.292416		+	-0.105458			0.0707721	-578.282	1174.97	37.7353	9.18332e-10
+		-0.302836		+	-0.102787	+		0.0700828	-576.243	1175.08	37.8473	8.6831e-10
+		-0.284276		+	-0.103888				-579.423	1175.17	37.9347	8.31174e-10
+		-0.294422		+	-0.10003	+			-577.38	1175.25	38.0216	7.95827e-10
+		-0.313894		+				0.0690555	-579.541	1175.4	38.1718	7.38269e-10
+		-0.323056		+		+		0.0673634	-577.455	1175.4	38.172	7.3817e-10
+		-0.316353		+		+			-578.575	1175.55	38.3219	6.84876e-10
+		-0.307474		+					-580.671	1175.59	38.3594	6.72164e-10
+				+		+	0.291178		-578.692	1175.79	38.5553	6.09447e-10
+				+	-0.079874	+	0.272165		-577.649	1175.79	38.5598	6.08083e-10
+		-0.301948	0.0389953			+	0.182514		-578.749	1175.9	38.6682	5.75991e-10
+				+		+	0.290032	0.0417173	-577.707	1175.91	38.6754	5.73912e-10
+				+	-0.0804682	+	0.271023	0.043126	-576.66	1175.91	38.6811	5.72273e-10
+				+	-0.0935351		0.250948		-579.934	1176.19	38.9567	4.98622e-10
+				+	-0.0935544		0.250548	0.048282	-578.925	1176.25	39.021	4.82847e-10
+				+			0.271854		-581.084	1176.42	39.1858	4.4465e-10
+		-0.296396	0.0385597		-0.0186515	+	0.178779		-577.976	1176.45	39.2136	4.38502e-10
+		-0.340083	0.0526238		-0.0872961			0.150536	-580.072	1176.47	39.2344	4.33973e-10
+				+			0.271188	0.0474934	-580.075	1176.47	39.2404	4.32671e-10
+			0.0632846	+	-0.140364			0.0997162	-579.074	1176.55	39.3198	4.15839e-10
+		-0.359016	0.0555887					0.15358	-581.175	1176.6	39.3675	4.06025e-10
+		-0.367282	0.0535773			+		0.146015	-579.152	1176.71	39.4752	3.8474e-10
+		-0.352718	0.0511879		-0.0724841	+		0.145293	-578.185	1176.86	39.6318	3.55766e-10
+			0.0625546	+	-0.13488	+		0.0950691	-577.291	1177.18	39.9442	3.04327e-10
+			0.0571157	+	-0.140904				-580.522	1177.37	40.1342	2.76747e-10
+		-0.300481	0.0424161				0.150598		-581.613	1177.48	40.2434	2.62041e-10
+			0.0671862	+				0.100241	-580.669	1177.66	40.4267	2.39094e-10
+		-0.289808	0.0411416		-0.0551468		0.140402		-580.715	1177.75	40.5195	2.28244e-10
+			0.0568055	+	-0.134662	+			-578.686	1177.87	40.6338	2.15567e-10
+		-0.320061				+	0.209641	0.0889579	-579.799	1178	40.7695	2.0143e-10
+			0.0664643	+		+		0.0948847	-578.792	1178.08	40.846	1.93875e-10
+		-0.31234			-0.040881	+	0.200351	0.0889449	-578.967	1178.43	41.1953	1.62802e-10
+			0.0611207	+					-582.122	1178.49	41.262	1.57462e-10
+		-0.308245				+	0.209501		-581.13	1178.58	41.349	1.50762e-10
+			0.0608238	+		+			-580.187	1178.78	41.5453	1.36662e-10
+		-0.300626			-0.0370704	+	0.201273		-580.294	1178.99	41.7593	1.22795e-10
+		-0.346524	0.0458837			+			-581.403	1179.13	41.8957	1.14699e-10
+		-0.330361	0.0438392		-0.0710861	+			-580.414	1179.23	41.9998	1.08887e-10
+		-0.324398	0.0449338		-0.0919432				-582.574	1179.4	42.1667	1.00168e-10
+		-0.343135	0.0475649						-583.725	1179.64	42.4048	8.89229e-11
+		-0.309871					0.177888	0.0966862	-582.853	1179.96	42.7245	7.57873e-11
+		-0.298241			-0.074352		0.163444	0.0969619	-581.844	1180.01	42.7786	7.37658e-11
+		-0.299492					0.17713		-584.292	1180.77	43.5396	5.04204e-11
+		-0.286853			-0.0718906		0.163491		-583.284	1180.82	43.5849	4.92906e-11
+				+	-0.164829				-583.898	1182.05	44.8144	2.66558e-11
+				+	-0.163863			0.0466297	-582.864	1182.05	44.8173	2.66173e-11
+		-0.347767			-0.0995789	+		0.0869667	-581.855	1182.11	44.8813	2.57789e-11
+				+	-0.161333	+			-581.941	1182.28	45.0523	2.36658e-11
+				+	-0.160723	+		0.0443413	-580.907	1182.31	45.0754	2.33941e-11
+		-0.367458				+		0.0846855	-583.053	1182.43	45.1958	2.20272e-11
+		-0.334809			-0.11743			0.0945949	-584.121	1182.49	45.2604	2.13268e-11
+		-0.338168			-0.0960899	+			-583.17	1182.66	45.4299	1.9594e-11
+		-0.35894				+			-584.35	1182.95	45.7167	1.69763e-11
+		-0.356552						0.0927355	-585.493	1183.17	45.9418	1.51697e-11
+		-0.324277			-0.114778				-585.535	1183.26	46.0239	1.45591e-11
+			0.0528695			+	0.239751	0.0946746	-582.491	1183.39	46.1534	1.36468e-11
+			0.0511096		-0.073651	+	0.223256	0.0941326	-581.463	1183.42	46.1879	1.34129e-11
+				+				0.0463866	-584.711	1183.67	46.4399	1.18254e-11
+				+					-585.761	1183.71	46.4771	1.16073e-11
+				+		+		0.0430804	-582.674	1183.75	46.5185	1.13696e-11
+				+		+			-583.717	1183.76	46.5241	1.13379e-11
+		-0.34785							-586.888	1183.91	46.6781	1.04974e-11
+			0.0478696			+	0.242884		-583.897	1184.12	46.8846	9.46752e-12
+			0.0461274		-0.0741948	+	0.226276		-582.863	1184.13	46.8974	9.40742e-12
+			0.0531373		-0.100825		0.193823	0.107187	-583.955	1184.23	47.0001	8.93655e-12
+			0.0557464				0.213496	0.10883	-585.179	1184.61	47.3755	7.40719e-12
+			0.0475624		-0.102958		0.194602		-585.504	1185.26	48.0256	5.35157e-12
+			0.0501409				0.214721		-586.747	1185.68	48.4487	4.33123e-12
+					-0.0958342	+	0.248138	0.0561448	-584.313	1187.03	49.7965	2.20764e-12
+					-0.0955246	+	0.249073		-585.408	1187.14	49.9057	2.09037e-12
+						+	0.269787	0.0553407	-585.477	1187.28	50.0436	1.95107e-12
+						+	0.27082		-586.571	1187.39	50.1592	1.84152e-12
+			0.0600381		-0.152047			0.107934	-586.639	1187.53	50.2952	1.72041e-12
+			0.0593732		-0.138809	+		0.0993691	-584.585	1187.57	50.3406	1.68185e-12
+					-0.12323		0.216786	0.0673972	-586.991	1188.23	50.9991	1.21004e-12
+			0.0542382		-0.140802	+			-586.041	1188.4	51.1709	1.11043e-12
+					-0.12414		0.216401		-588.165	1188.52	51.2856	1.04854e-12
+			0.063909			+		0.101132	-586.125	1188.57	51.34	1.02042e-12
+			0.0544508		-0.155231				-588.194	1188.57	51.3421	1.01932e-12
+			0.0650954					0.110839	-588.347	1188.88	51.6482	8.74677e-13
+							0.241196	0.0676452	-588.392	1188.97	51.7394	8.35659e-13
+							0.241115		-589.576	1189.28	52.0528	7.14469e-13
+			0.0587716			+			-587.6	1189.45	52.2179	6.57869e-13
+			0.0595009						-589.932	1190	52.7662	5.00122e-13
+					-0.169647	+		0.0575003	-587.954	1192.23	54.9967	1.63951e-13
+					-0.170507	+			-589.084	1192.42	55.1849	1.49233e-13
+					-0.181954			0.0647739	-590.123	1192.43	55.2001	1.48099e-13
+					-0.183644				-591.298	1192.73	55.4964	1.2771e-13
+						+		0.0575255	-589.814	1193.88	56.6453	7.18996e-14
+						+			-590.957	1194.1	56.8685	6.43091e-14
+								0.0659611	-592.163	1194.46	57.2274	5.37443e-14
+									-593.361	1194.81	57.5782	4.50977e-14
