# Supplementary material for: Increased tolerance to humans among disturbed wildlife
Source: Nat Commun. 2015 Nov 16;6:8877. doi: 10.1038/ncomms9877 (PMC4660219; doi:10.1038/ncomms9877)
Supplement: Supplementary Data 5 — Model selection of rural-urban birds: phylogenetic effect controlled [file ncomms9877-s6.xlsx]

## Sheet: Supplementary_Data_5
Intercept	Body mass	Clutch size	Diet	Foraging habit	Group size	Habitat openness	Migration	Log likelihood	AICc	ΔAICc	Akaike's weight
+	-0.383955	0.0325787	+		+	0.205278	0.129392	-387.236	799.476	0	0.0748015
+	-0.405472	0.0337765	+	0.111706	+	0.236152	0.125065	-386.164	799.501	0.0258448	0.0738411
+	-0.365028	0.0372872	+			0.177167	0.129846	-389.412	799.528	0.0520363	0.0728804
+	-0.379484	0.0381605	+	0.0760187		0.196071	0.126981	-388.539	799.925	0.448863	0.0597642
+	-0.408407		+		+	0.231534	0.0921371	-388.717	800.279	0.803664	0.0500492
+	-0.429023		+	0.102571	+	0.260783	0.0869736	-387.704	800.412	0.936449	0.0468342
+	-0.41091	0.0233549	+	0.120602	+	0.24826		-387.749	800.501	1.02534	0.0447983
+	-0.427558		+	0.111532	+	0.264182		-388.856	800.557	1.08166	0.0435544
+	-0.404912		+		+	0.232502		-389.93	800.563	1.08725	0.0434327
+	-0.387804	0.0216546	+		+	0.215367		-388.888	800.623	1.14693	0.0421558
+	-0.368768	0.0263484	+			0.187073		-391.071	800.715	1.23935	0.0402521
+	-0.384805	0.0275937	+	0.0846564		0.207802		-390.151	801.005	1.52923	0.034821
+	-0.382869		+			0.201846	0.0837522	-391.239	801.052	1.57588	0.0340183
+	-0.381749		+			0.20372		-392.358	801.174	1.69826	0.0319991
+	-0.395588		+	0.0648358		0.218475	0.0804562	-390.417	801.538	2.06191	0.0266792
+	-0.396146		+	0.0730822		0.222303		-391.499	801.572	2.096	0.0262282
+	-0.402978	0.0441877			+	0.176711	0.161925	-390.516	801.735	2.25894	0.0241762
+	-0.42251	0.0445317	+				0.142337	-391.692	801.957	2.48162	0.0216288
+	-0.416279	0.0462794		0.0727542	+	0.195249	0.161839	-389.658	802.162	2.68613	0.0195265
+	-0.424067	0.0446715	+	0.00562358			0.142333	-390.994	802.69	3.21485	0.0149905
+	-0.437244	0.0430252	+		+		0.143452	-389.96	802.766	3.28987	0.0144386
+	-0.40324	0.0502149				0.137556	0.17543	-393.508	803.474	3.99792	0.0101338
+	-0.442537	0.0435221	+	0.0197194	+		0.143147	-389.249	803.501	4.02573	0.00999388
+	-0.4303	0.0329153	+					-393.546	803.549	4.07326	0.00975916
+	-0.449583	0.0507894			+		0.168568	-392.746	804.066	4.59009	0.00753676
+	-0.40459	0.0504629		0.00651701		0.138932	0.175723	-392.813	804.198	4.72284	0.00705276
+	-0.399396	0.0353432			+	0.185468		-392.815	804.202	4.72672	0.00703909
+	-0.433315	0.0331754	+	0.0109573				-392.844	804.261	4.78518	0.00683629
+	-0.444587	0.0314036	+		+			-391.83	804.362	4.88633	0.00649915
+	-0.410418	0.0373057		0.0758462	+	0.205603		-391.937	804.577	5.10136	0.00583666
+	-0.454402		+				0.0878524	-394.062	804.581	5.10542	0.00582481
+	-0.446093	0.0541156					0.179823	-395.173	804.7	5.22442	0.00548834
+	-0.450177	0.0508946		0.00206594	+		0.168748	-392.049	804.801	5.32583	0.005217
+	-0.453997		+					-395.226	804.807	5.33104	0.00520342
+	-0.480505		+		+		0.0945545	-392.112	804.926	5.45075	0.00490112
+	-0.427583				+	0.211216	0.120679	-393.218	805.009	5.53314	0.00470331
+	-0.45127	0.0320611	+	0.0249553	+			-391.11	805.066	5.59084	0.00456956
+	-0.477293		+		+			-393.352	805.278	5.80192	0.00411187
+	-0.449562		+	-0.0171205			0.08878	-393.352	805.278	5.80194	0.00411183
+	-0.436598	0.0527175		-0.0355437			0.179023	-394.425	805.307	5.83107	0.00405238
+	-0.451357		+	-0.00941663				-394.525	805.507	6.03086	0.00366712
+	-0.479204		+	-0.00485863	+		0.0948789	-391.411	805.668	6.19208	0.00338312
+	-0.429856			0.0358299	+	0.221295	0.116433	-392.484	805.671	6.19514	0.00337795
+	-0.408621				+	0.214254		-394.735	805.928	6.45216	0.00297058
+	-0.478465		+	0.00363227	+			-392.652	806.008	6.53196	0.00285439
+	-0.416673			0.0493397	+	0.227104		-393.941	806.456	6.98011	0.00228139
+	-0.40548	0.0404535				0.145214		-396.107	806.568	7.09273	0.00215647
+	-0.45235	0.0420769			+			-395.176	806.809	7.33368	0.00191171
+	-0.403107	0.0404073		0.00569667		0.147675		-395.397	807.25	7.77474	0.00153337
+	-0.451363	0.0420251		0.002318	+			-394.473	807.52	8.04411	0.00134015
+	-0.454339	0.0445544						-397.867	807.999	8.52351	0.00105452
+	-0.416418					0.168642	0.122093	-396.85	808.055	8.57952	0.0010254
+	-0.442695	0.0428916		-0.0433687				-397.095	808.544	9.06803	0.00080318
+		0.0479325	+		+	0.295688	0.0939823	-392.849	808.544	9.06869	0.000802913
+	-0.408832			-0.032319		0.161437	0.122539	-396.092	808.641	9.16557	0.000764948
+	-0.487153				+		0.117751	-396.135	808.727	9.25153	0.000732767
+		0.0403341	+		+	0.304076		-394.072	808.848	9.37196	0.000689947
+		0.0487717	+	0.0325418	+	0.303699	0.0924169	-392.024	809.051	9.57525	0.000623263
+	-0.407455					0.171987		-398.407	809.08	9.6043	0.000614274
+		0.0489873	+			0.277978	0.10118	-395.333	809.238	9.76271	0.0005675
+	-0.474301			-0.0450282	+		0.119517	-395.34	809.252	9.77668	0.000563549
+		0.0414446	+	0.0362583	+	0.312984		-393.238	809.322	9.84641	0.000544238
+	-0.477422				+			-397.629	809.613	10.1374	0.000470556
+	-0.401961			-0.0178306		0.168327		-397.645	809.645	10.1694	0.000463074
+		0.0408511	+			0.285968		-396.608	809.674	10.198	0.000456512
+		0.0489399	+	-0.00326305		0.275978	0.100794	-394.529	809.762	10.2861	0.000436826
+	-0.467347			-0.0301461	+			-396.844	810.144	10.6686	0.000360788
+		0.0409705	+	0.000701643		0.284989		-395.802	810.177	10.7018	0.000354847
+	-0.475023						0.12313	-398.987	810.239	10.763	0.000344154
+			+		+	0.335384		-395.876	810.324	10.8487	0.00032972
+	-0.451629			-0.0895366			0.127734	-397.998	810.35	10.8744	0.000325514
+			+		+	0.333229	0.0403304	-394.928	810.559	11.083	0.000293265
+			+	0.0115604	+	0.337751		-395.07	810.842	11.3663	0.000254533
+			+	0.00941493	+	0.334977	0.0395382	-394.12	811.087	11.6115	0.000225166
+	-0.470027							-400.56	811.31	11.834	0.000201458
+			+			0.315322		-398.478	811.311	11.8355	0.000201307
+			+			0.312983	0.0454283	-397.522	811.501	12.0257	0.000183045
+	-0.448067			-0.0718863				-399.629	811.522	12.0467	0.000181133
+			+	-0.022924		0.307853		-397.659	811.776	12.3	0.000159587
+			+	-0.0253933		0.304854	0.0464714	-396.698	811.969	12.493	0.000144907
+		0.0535384			+	0.278824	0.118441	-397.407	813.387	13.9115	7.1296e-05
+		0.0530042		-0.0169378	+	0.273543	0.118201	-396.585	813.872	14.3963	5.59497e-05
+		0.0459397			+	0.28633		-398.859	814.175	14.6992	4.80857e-05
+		0.0454724		-0.0153291	+	0.281486		-398.034	814.641	15.1657	3.80811e-05
+		0.0668958	+		+		0.119802	-397.075	814.853	15.377	3.4264e-05
+		0.0621345	+	-0.0978234			0.123798	-398.163	814.899	15.4234	3.34782e-05
+		0.0634633	+	-0.0761384	+		0.119513	-396.045	814.936	15.4599	3.28733e-05
+		0.0664229	+				0.124034	-399.307	815.072	15.5964	3.07047e-05
+		0.0580568	+		+			-398.513	815.599	16.1239	2.35863e-05
+		0.0546079	+	-0.0759389	+			-397.481	815.664	16.1883	2.28385e-05
+		0.0529387	+	-0.0974086				-399.636	815.729	16.2538	2.21027e-05
+		0.0572751	+					-400.782	815.919	16.4435	2.01029e-05
+		0.0588387				0.247933	0.137796	-401.018	816.39	16.9146	1.58833e-05
+		0.055987		-0.0753329		0.229892	0.13744	-400.013	816.484	17.0083	1.51569e-05
+					+	0.314182	0.0650992	-400.029	816.514	17.0388	1.49275e-05
+					+	0.316395		-401.103	816.56	17.0843	1.45918e-05
+				-0.0520284	+	0.298947	0.0669172	-399.126	816.825	17.3493	1.27806e-05
+				-0.0488698	+	0.301997		-400.209	816.876	17.4003	1.2459e-05
+		0.0502617				0.254719		-402.658	817.581	18.1057	8.7562e-06
+		0.047492		-0.074091		0.236771		-401.651	817.657	18.1813	8.43105e-06
+			+	-0.117845	+			-399.929	818.43	18.9547	5.72741e-06
+			+	-0.13812			0.0591675	-400.993	818.443	18.9673	5.69146e-06
+			+	-0.118783	+		0.0551175	-398.875	818.452	18.9767	5.66471e-06
+			+	-0.137002				-402.053	818.461	18.9858	5.63903e-06
+		0.0629663		-0.11261	+		0.135939	-400.075	818.722	19.2468	4.94892e-06
+			+		+			-401.201	818.859	19.3834	4.62236e-06
+			+		+		0.0511485	-400.152	818.877	19.4013	4.58119e-06
+		0.0684042			+		0.137763	-401.291	819.04	19.5639	4.2234e-06
+			+				0.0547371	-402.412	819.179	19.7033	3.93899e-06
+			+					-403.468	819.201	19.7252	3.8961e-06
+				-0.11275		0.252361	0.083249	-402.736	819.826	20.3504	2.85019e-06
+		0.0544881		-0.114558	+			-401.686	819.83	20.3542	2.84476e-06
+		0.0638929		-0.148039			0.149238	-402.84	820.034	20.5583	2.56882e-06
+				-0.109667		0.255152		-403.927	820.119	20.6435	2.46166e-06
+						0.280696	0.0797016	-403.943	820.15	20.6744	2.42395e-06
+		0.0599133			+			-402.918	820.19	20.7148	2.37552e-06
+						0.28289		-405.117	820.423	20.9471	2.11494e-06
+		0.0713746					0.152287	-404.331	820.927	21.451	1.64394e-06
+		0.0547558		-0.150412				-404.59	821.446	21.97	1.26819e-06
+		0.0621722						-406.102	822.393	22.9173	7.89727e-07
+				-0.162426	+		0.0774769	-403.126	822.709	23.2335	6.74263e-07
+				-0.161015	+			-404.296	822.947	23.4713	5.98677e-07
+					+		0.0738813	-404.74	823.835	24.3593	3.8402e-07
+					+			-405.903	824.07	24.5948	3.41359e-07
+				-0.197854			0.0895411	-405.963	824.191	24.7152	3.21425e-07
+				-0.196565				-407.213	824.615	25.1395	2.59982e-07
+							0.0858979	-407.934	826.057	26.581	1.26447e-07
+								-409.176	826.478	27.0021	1.02444e-07
